# Supplementary material for: An Improved Framework for Estimating Organic Carbon Content of Mangrove Soils Using loss-on-ignition and Coastal Environmental Setting
Source: Wetlands (Wilmington). 2023 Jun 22;43(6):57. doi: 10.1007/s13157-023-01698-z (PMC10287774; doi:10.1007/s13157-023-01698-z)
Supplement: Supplementary file 1 — Supplementary Material 1 [file 13157_2023_1698_MOESM1_ESM.xlsx]

## Sheet: Regional OC_SOM Data
Region	Site	Sedimentary Setting	Geomorphic Setting	Coastal Environmental Setting	Bottom_depth (cm)	SOM (% of dry soil mass)	OC (% of dry soil mass)	OC:SOM	Source
Apalachicola Bay, FL, USA	Dog Island	Terrigenous Setting	Lagoon	Terrigenous Setting Lagoon	5	11.1635	7.1866	0.643757	Previously unpublished
Apalachicola Bay, FL, USA	Dog Island	Terrigenous Setting	Lagoon	Terrigenous Setting Lagoon	5	38.4437	15.964	0.415257	Previously unpublished
Apalachicola Bay, FL, USA	Little St. George Island	Terrigenous Setting	Lagoon	Terrigenous Setting Lagoon	5	27.0059	9.1903	0.340307	Previously unpublished
Apalachicola Bay, FL, USA	St. George Island	Terrigenous Setting	Lagoon	Terrigenous Setting Lagoon	5	39.8907	15.6859	0.393222	Previously unpublished
Apalachicola Bay, FL, USA	Dog Island	Terrigenous Setting	Lagoon	Terrigenous Setting Lagoon	10	20.8784	7.7987	0.37353	Previously unpublished
Apalachicola Bay, FL, USA	Dog Island	Terrigenous Setting	Lagoon	Terrigenous Setting Lagoon	10	49.7453	21.8876	0.439993	Previously unpublished
Apalachicola Bay, FL, USA	Little St. George Island	Terrigenous Setting	Lagoon	Terrigenous Setting Lagoon	10	29.8532	9.9854	0.334484	Previously unpublished
Apalachicola Bay, FL, USA	Dog Island	Terrigenous Setting	Lagoon	Terrigenous Setting Lagoon	15	6.54506	3.4642	0.529284	Previously unpublished
Apalachicola Bay, FL, USA	Dog Island	Terrigenous Setting	Lagoon	Terrigenous Setting Lagoon	15	10.1666	4.6589	0.458256	Previously unpublished
Apalachicola Bay, FL, USA	Little St. George Island	Terrigenous Setting	Lagoon	Terrigenous Setting Lagoon	15	33.4248	13.0798	0.39132	Previously unpublished
Apalachicola Bay, FL, USA	St. George Island	Terrigenous Setting	Lagoon	Terrigenous Setting Lagoon	15	34.1226	12.5205	0.366927	Previously unpublished
Apalachicola Bay, FL, USA	Dog Island	Terrigenous Setting	Lagoon	Terrigenous Setting Lagoon	20	3.44828	3.2714	0.948706	Previously unpublished
Apalachicola Bay, FL, USA	Dog Island	Terrigenous Setting	Lagoon	Terrigenous Setting Lagoon	20	4.91159	2.2144	0.450852	Previously unpublished
Apalachicola Bay, FL, USA	Dog Island	Terrigenous Setting	Lagoon	Terrigenous Setting Lagoon	25	1.60966	1.2011	0.746183	Previously unpublished
Apalachicola Bay, FL, USA	Dog Island	Terrigenous Setting	Lagoon	Terrigenous Setting Lagoon	25	2.36092	0.8803	0.372864	Previously unpublished
Apalachicola Bay, FL, USA	St. George Island	Terrigenous Setting	Lagoon	Terrigenous Setting Lagoon	25	25.0128	8.4744	0.338803	Previously unpublished
Apalachicola Bay, FL, USA	Dog Island	Terrigenous Setting	Lagoon	Terrigenous Setting Lagoon	30	1.50141	0.7247	0.48268	Previously unpublished
Apalachicola Bay, FL, USA	Dog Island	Terrigenous Setting	Lagoon	Terrigenous Setting Lagoon	35	1.12961	0.5629	0.498315	Previously unpublished
Apalachicola Bay, FL, USA	Little St. George Island	Terrigenous Setting	Lagoon	Terrigenous Setting Lagoon	35	22.5394	7.9098	0.350933	Previously unpublished
Apalachicola Bay, FL, USA	St. George Island	Terrigenous Setting	Lagoon	Terrigenous Setting Lagoon	35	7.78673	2.1714	0.278859	Previously unpublished
Apalachicola Bay, FL, USA	Little St. George Island	Terrigenous Setting	Lagoon	Terrigenous Setting Lagoon	45	19.2555	7.0915	0.368284	Previously unpublished
Apalachicola Bay, FL, USA	St. George Island	Terrigenous Setting	Lagoon	Terrigenous Setting Lagoon	45	13.0672	3.97505	0.304202	Previously unpublished
Apalachicola Bay, FL, USA	Little St. George Island	Terrigenous Setting	Lagoon	Terrigenous Setting Lagoon	55	6.64279	1.745	0.262691	Previously unpublished
Apalachicola Bay, FL, USA	St. George Island	Terrigenous Setting	Lagoon	Terrigenous Setting Lagoon	55	13.7896	3.9861	0.289065	Previously unpublished
Apalachicola Bay, FL, USA	Little St. George Island	Terrigenous Setting	Lagoon	Terrigenous Setting Lagoon	65	1.93657	0.5733	0.296039	Previously unpublished
Apalachicola Bay, FL, USA	St. George Island	Terrigenous Setting	Lagoon	Terrigenous Setting Lagoon	65	10.7188	3.2445	0.302691	Previously unpublished
Apalachicola Bay, FL, USA	Little St. George Island	Terrigenous Setting	Lagoon	Terrigenous Setting Lagoon	70	3.01063	0.5168	0.171659	Previously unpublished
Biscayne Bay, FL, USA	BNP2	Carbonate Setting	Open Coast	Carbonate Setting Open Coast	2	77.4482	35.8819	0.463302	Previously unpublished
Biscayne Bay, FL, USA	BNP4	Carbonate Setting	Open Coast	Carbonate Setting Open Coast	2	58.6511	24.7333	0.421703	Previously unpublished
Biscayne Bay, FL, USA	BNP2	Carbonate Setting	Open Coast	Carbonate Setting Open Coast	4	70.9726	33.976	0.47872	Previously unpublished
Biscayne Bay, FL, USA	BNP4	Carbonate Setting	Open Coast	Carbonate Setting Open Coast	4	57.7457	28.2008	0.488361	Previously unpublished
Biscayne Bay, FL, USA	BNP2	Carbonate Setting	Open Coast	Carbonate Setting Open Coast	6	56.9956	30.4167	0.533667	Previously unpublished
Biscayne Bay, FL, USA	BNP4	Carbonate Setting	Open Coast	Carbonate Setting Open Coast	6	50.4286	27.7632	0.550545	Previously unpublished
Biscayne Bay, FL, USA	BNP2	Carbonate Setting	Open Coast	Carbonate Setting Open Coast	8	64.7209	28.8155	0.445227	Previously unpublished
Biscayne Bay, FL, USA	BNP4	Carbonate Setting	Open Coast	Carbonate Setting Open Coast	8	53.1997	26.1229	0.491035	Previously unpublished
Biscayne Bay, FL, USA	BNP4	Carbonate Setting	Open Coast	Carbonate Setting Open Coast	10	55.1161	26.5864	0.482372	Previously unpublished
Biscayne Bay, FL, USA	BNP2	Carbonate Setting	Open Coast	Carbonate Setting Open Coast	11	31.2786	21.498	0.687308	Previously unpublished
Biscayne Bay, FL, USA	BNP4	Carbonate Setting	Open Coast	Carbonate Setting Open Coast	11	51.6851	27.4831	0.531742	Previously unpublished
Biscayne Bay, FL, USA	BNP4	Carbonate Setting	Open Coast	Carbonate Setting Open Coast	12	58.7264	28.1607	0.479523	Previously unpublished
Biscayne Bay, FL, USA	BNP2	Carbonate Setting	Open Coast	Carbonate Setting Open Coast	13	22.554	14.8269	0.657397	Previously unpublished
Biscayne Bay, FL, USA	BNP4	Carbonate Setting	Open Coast	Carbonate Setting Open Coast	13	54.4246	23.9809	0.440625	Previously unpublished
Biscayne Bay, FL, USA	BNP4	Carbonate Setting	Open Coast	Carbonate Setting Open Coast	14	56.1457	26.045	0.463883	Previously unpublished
Biscayne Bay, FL, USA	BNP2	Carbonate Setting	Open Coast	Carbonate Setting Open Coast	15	21.3541	16.5848	0.776657	Previously unpublished
Biscayne Bay, FL, USA	BNP4	Carbonate Setting	Open Coast	Carbonate Setting Open Coast	15	55.2999	24.5162	0.443331	Previously unpublished
Biscayne Bay, FL, USA	BNP2	Carbonate Setting	Open Coast	Carbonate Setting Open Coast	16	18.1703	9.10475	0.501077	Previously unpublished
Biscayne Bay, FL, USA	BNP4	Carbonate Setting	Open Coast	Carbonate Setting Open Coast	16	57.2842	24.1867	0.422222	Previously unpublished
Biscayne Bay, FL, USA	BNP2	Carbonate Setting	Open Coast	Carbonate Setting Open Coast	17	12.3183	6.48643	0.526568	Previously unpublished
Biscayne Bay, FL, USA	BNP4	Carbonate Setting	Open Coast	Carbonate Setting Open Coast	17	54.0217	22.246	0.411798	Previously unpublished
Biscayne Bay, FL, USA	BNP2	Carbonate Setting	Open Coast	Carbonate Setting Open Coast	18	31.4298	12.6818	0.403497	Previously unpublished
Biscayne Bay, FL, USA	BNP4	Carbonate Setting	Open Coast	Carbonate Setting Open Coast	18	53.2304	20.3615	0.382517	Previously unpublished
Biscayne Bay, FL, USA	BNP2	Carbonate Setting	Open Coast	Carbonate Setting Open Coast	19	39.4135	19.6031	0.497371	Previously unpublished
Biscayne Bay, FL, USA	BNP2	Carbonate Setting	Open Coast	Carbonate Setting Open Coast	20	42.9788	16.5117	0.384182	Previously unpublished
Biscayne Bay, FL, USA	BNP2	Carbonate Setting	Open Coast	Carbonate Setting Open Coast	21	30.1642	14.5485	0.482311	Previously unpublished
Biscayne Bay, FL, USA	BNP2	Carbonate Setting	Open Coast	Carbonate Setting Open Coast	22	22.2742	10.91	0.489806	Previously unpublished
Biscayne Bay, FL, USA	BNP2	Carbonate Setting	Open Coast	Carbonate Setting Open Coast	24	22.6458	6.08309	0.26862	Previously unpublished
Biscayne Bay, FL, USA	BNP2	Carbonate Setting	Open Coast	Carbonate Setting Open Coast	25	17.0929	5.45086	0.318896	Previously unpublished
Caravelas, Brazil	Caravelas_1	Terrigenous Setting	Delta	Terrigenous Setting Delta	10	12.93	2.7007	0.208871	Rovai, Andre; Twilley, Robert; Castaneda-Moya, Edward; Riul, Pablo; Cifuentes-Jara, Miguel; Manrow-Villalobos, Marilyn; et al. (2023): Dataset: Global controls on carbon storage in mangrove soils. Smithsonian Environmental Research Center. Dataset. https://doi.org/10.25573/serc.21295713.v1
Caravelas, Brazil	Caravelas_1	Terrigenous Setting	Delta	Terrigenous Setting Delta	10	17.54	2.8083	0.160108	Rovai, Andre; Twilley, Robert; Castaneda-Moya, Edward; Riul, Pablo; Cifuentes-Jara, Miguel; Manrow-Villalobos, Marilyn; et al. (2023): Dataset: Global controls on carbon storage in mangrove soils. Smithsonian Environmental Research Center. Dataset. https://doi.org/10.25573/serc.21295713.v1
Caravelas, Brazil	Caravelas_1	Terrigenous Setting	Delta	Terrigenous Setting Delta	10	17.59	2.5245	0.143519	Rovai, Andre; Twilley, Robert; Castaneda-Moya, Edward; Riul, Pablo; Cifuentes-Jara, Miguel; Manrow-Villalobos, Marilyn; et al. (2023): Dataset: Global controls on carbon storage in mangrove soils. Smithsonian Environmental Research Center. Dataset. https://doi.org/10.25573/serc.21295713.v1
Caravelas, Brazil	Caravelas_2	Terrigenous Setting	Delta	Terrigenous Setting Delta	10	29.45	9.1805	0.311732	Rovai, Andre; Twilley, Robert; Castaneda-Moya, Edward; Riul, Pablo; Cifuentes-Jara, Miguel; Manrow-Villalobos, Marilyn; et al. (2023): Dataset: Global controls on carbon storage in mangrove soils. Smithsonian Environmental Research Center. Dataset. https://doi.org/10.25573/serc.21295713.v1
Caravelas, Brazil	Caravelas_2	Terrigenous Setting	Delta	Terrigenous Setting Delta	10	29.78	8.8201	0.296175	Rovai, Andre; Twilley, Robert; Castaneda-Moya, Edward; Riul, Pablo; Cifuentes-Jara, Miguel; Manrow-Villalobos, Marilyn; et al. (2023): Dataset: Global controls on carbon storage in mangrove soils. Smithsonian Environmental Research Center. Dataset. https://doi.org/10.25573/serc.21295713.v1
Caravelas, Brazil	Caravelas_2	Terrigenous Setting	Delta	Terrigenous Setting Delta	10	37.56	8.9794	0.239068	Rovai, Andre; Twilley, Robert; Castaneda-Moya, Edward; Riul, Pablo; Cifuentes-Jara, Miguel; Manrow-Villalobos, Marilyn; et al. (2023): Dataset: Global controls on carbon storage in mangrove soils. Smithsonian Environmental Research Center. Dataset. https://doi.org/10.25573/serc.21295713.v1
Caravelas, Brazil	Caravelas_3	Terrigenous Setting	Delta	Terrigenous Setting Delta	10	14.16	3.0146	0.212895	Rovai, Andre; Twilley, Robert; Castaneda-Moya, Edward; Riul, Pablo; Cifuentes-Jara, Miguel; Manrow-Villalobos, Marilyn; et al. (2023): Dataset: Global controls on carbon storage in mangrove soils. Smithsonian Environmental Research Center. Dataset. https://doi.org/10.25573/serc.21295713.v1
Caravelas, Brazil	Caravelas_3	Terrigenous Setting	Delta	Terrigenous Setting Delta	10	16	2.8908	0.180675	Rovai, Andre; Twilley, Robert; Castaneda-Moya, Edward; Riul, Pablo; Cifuentes-Jara, Miguel; Manrow-Villalobos, Marilyn; et al. (2023): Dataset: Global controls on carbon storage in mangrove soils. Smithsonian Environmental Research Center. Dataset. https://doi.org/10.25573/serc.21295713.v1
Caravelas, Brazil	Caravelas_3	Terrigenous Setting	Delta	Terrigenous Setting Delta	10	22.11	2.4675	0.111601	Rovai, Andre; Twilley, Robert; Castaneda-Moya, Edward; Riul, Pablo; Cifuentes-Jara, Miguel; Manrow-Villalobos, Marilyn; et al. (2023): Dataset: Global controls on carbon storage in mangrove soils. Smithsonian Environmental Research Center. Dataset. https://doi.org/10.25573/serc.21295713.v1
Caravelas, Brazil	Caravelas_1	Terrigenous Setting	Delta	Terrigenous Setting Delta	25	17.44	3.1809	0.182391	Rovai, Andre; Twilley, Robert; Castaneda-Moya, Edward; Riul, Pablo; Cifuentes-Jara, Miguel; Manrow-Villalobos, Marilyn; et al. (2023): Dataset: Global controls on carbon storage in mangrove soils. Smithsonian Environmental Research Center. Dataset. https://doi.org/10.25573/serc.21295713.v1
Caravelas, Brazil	Caravelas_1	Terrigenous Setting	Delta	Terrigenous Setting Delta	25	17.84	3.1702	0.177702	Rovai, Andre; Twilley, Robert; Castaneda-Moya, Edward; Riul, Pablo; Cifuentes-Jara, Miguel; Manrow-Villalobos, Marilyn; et al. (2023): Dataset: Global controls on carbon storage in mangrove soils. Smithsonian Environmental Research Center. Dataset. https://doi.org/10.25573/serc.21295713.v1
Caravelas, Brazil	Caravelas_1	Terrigenous Setting	Delta	Terrigenous Setting Delta	25	19.82	2.4236	0.122281	Rovai, Andre; Twilley, Robert; Castaneda-Moya, Edward; Riul, Pablo; Cifuentes-Jara, Miguel; Manrow-Villalobos, Marilyn; et al. (2023): Dataset: Global controls on carbon storage in mangrove soils. Smithsonian Environmental Research Center. Dataset. https://doi.org/10.25573/serc.21295713.v1
Caravelas, Brazil	Caravelas_2	Terrigenous Setting	Delta	Terrigenous Setting Delta	25	28.49	7.8425	0.275272	Rovai, Andre; Twilley, Robert; Castaneda-Moya, Edward; Riul, Pablo; Cifuentes-Jara, Miguel; Manrow-Villalobos, Marilyn; et al. (2023): Dataset: Global controls on carbon storage in mangrove soils. Smithsonian Environmental Research Center. Dataset. https://doi.org/10.25573/serc.21295713.v1
Caravelas, Brazil	Caravelas_2	Terrigenous Setting	Delta	Terrigenous Setting Delta	25	30.78	9.835	0.319526	Rovai, Andre; Twilley, Robert; Castaneda-Moya, Edward; Riul, Pablo; Cifuentes-Jara, Miguel; Manrow-Villalobos, Marilyn; et al. (2023): Dataset: Global controls on carbon storage in mangrove soils. Smithsonian Environmental Research Center. Dataset. https://doi.org/10.25573/serc.21295713.v1
Caravelas, Brazil	Caravelas_2	Terrigenous Setting	Delta	Terrigenous Setting Delta	25	41.6	11.5286	0.27713	Rovai, Andre; Twilley, Robert; Castaneda-Moya, Edward; Riul, Pablo; Cifuentes-Jara, Miguel; Manrow-Villalobos, Marilyn; et al. (2023): Dataset: Global controls on carbon storage in mangrove soils. Smithsonian Environmental Research Center. Dataset. https://doi.org/10.25573/serc.21295713.v1
Caravelas, Brazil	Caravelas_3	Terrigenous Setting	Delta	Terrigenous Setting Delta	25	11.33	2.3074	0.203654	Rovai, Andre; Twilley, Robert; Castaneda-Moya, Edward; Riul, Pablo; Cifuentes-Jara, Miguel; Manrow-Villalobos, Marilyn; et al. (2023): Dataset: Global controls on carbon storage in mangrove soils. Smithsonian Environmental Research Center. Dataset. https://doi.org/10.25573/serc.21295713.v1
Caravelas, Brazil	Caravelas_3	Terrigenous Setting	Delta	Terrigenous Setting Delta	25	18.21	2.1414	0.117595	Rovai, Andre; Twilley, Robert; Castaneda-Moya, Edward; Riul, Pablo; Cifuentes-Jara, Miguel; Manrow-Villalobos, Marilyn; et al. (2023): Dataset: Global controls on carbon storage in mangrove soils. Smithsonian Environmental Research Center. Dataset. https://doi.org/10.25573/serc.21295713.v1
Caravelas, Brazil	Caravelas_3	Terrigenous Setting	Delta	Terrigenous Setting Delta	25	18.48	2.506	0.135606	Rovai, Andre; Twilley, Robert; Castaneda-Moya, Edward; Riul, Pablo; Cifuentes-Jara, Miguel; Manrow-Villalobos, Marilyn; et al. (2023): Dataset: Global controls on carbon storage in mangrove soils. Smithsonian Environmental Research Center. Dataset. https://doi.org/10.25573/serc.21295713.v1
Caravelas, Brazil	Caravelas_1	Terrigenous Setting	Delta	Terrigenous Setting Delta	42.5	13.48	3.0584	0.226884	Rovai, Andre; Twilley, Robert; Castaneda-Moya, Edward; Riul, Pablo; Cifuentes-Jara, Miguel; Manrow-Villalobos, Marilyn; et al. (2023): Dataset: Global controls on carbon storage in mangrove soils. Smithsonian Environmental Research Center. Dataset. https://doi.org/10.25573/serc.21295713.v1
Caravelas, Brazil	Caravelas_1	Terrigenous Setting	Delta	Terrigenous Setting Delta	42.5	17.17	2.587	0.15067	Rovai, Andre; Twilley, Robert; Castaneda-Moya, Edward; Riul, Pablo; Cifuentes-Jara, Miguel; Manrow-Villalobos, Marilyn; et al. (2023): Dataset: Global controls on carbon storage in mangrove soils. Smithsonian Environmental Research Center. Dataset. https://doi.org/10.25573/serc.21295713.v1
Caravelas, Brazil	Caravelas_1	Terrigenous Setting	Delta	Terrigenous Setting Delta	42.5	17.49	4.319	0.246941	Rovai, Andre; Twilley, Robert; Castaneda-Moya, Edward; Riul, Pablo; Cifuentes-Jara, Miguel; Manrow-Villalobos, Marilyn; et al. (2023): Dataset: Global controls on carbon storage in mangrove soils. Smithsonian Environmental Research Center. Dataset. https://doi.org/10.25573/serc.21295713.v1
Caravelas, Brazil	Caravelas_2	Terrigenous Setting	Delta	Terrigenous Setting Delta	42.5	23.8	6.8317	0.287046	Rovai, Andre; Twilley, Robert; Castaneda-Moya, Edward; Riul, Pablo; Cifuentes-Jara, Miguel; Manrow-Villalobos, Marilyn; et al. (2023): Dataset: Global controls on carbon storage in mangrove soils. Smithsonian Environmental Research Center. Dataset. https://doi.org/10.25573/serc.21295713.v1
Caravelas, Brazil	Caravelas_2	Terrigenous Setting	Delta	Terrigenous Setting Delta	42.5	32.66	8.3882	0.256834	Rovai, Andre; Twilley, Robert; Castaneda-Moya, Edward; Riul, Pablo; Cifuentes-Jara, Miguel; Manrow-Villalobos, Marilyn; et al. (2023): Dataset: Global controls on carbon storage in mangrove soils. Smithsonian Environmental Research Center. Dataset. https://doi.org/10.25573/serc.21295713.v1
Caravelas, Brazil	Caravelas_2	Terrigenous Setting	Delta	Terrigenous Setting Delta	42.5	37.37	8.7726	0.23475	Rovai, Andre; Twilley, Robert; Castaneda-Moya, Edward; Riul, Pablo; Cifuentes-Jara, Miguel; Manrow-Villalobos, Marilyn; et al. (2023): Dataset: Global controls on carbon storage in mangrove soils. Smithsonian Environmental Research Center. Dataset. https://doi.org/10.25573/serc.21295713.v1
Caravelas, Brazil	Caravelas_3	Terrigenous Setting	Delta	Terrigenous Setting Delta	42.5	11.1	2.476	0.223063	Rovai, Andre; Twilley, Robert; Castaneda-Moya, Edward; Riul, Pablo; Cifuentes-Jara, Miguel; Manrow-Villalobos, Marilyn; et al. (2023): Dataset: Global controls on carbon storage in mangrove soils. Smithsonian Environmental Research Center. Dataset. https://doi.org/10.25573/serc.21295713.v1
Caravelas, Brazil	Caravelas_3	Terrigenous Setting	Delta	Terrigenous Setting Delta	42.5	11.85	3.4151	0.288194	Rovai, Andre; Twilley, Robert; Castaneda-Moya, Edward; Riul, Pablo; Cifuentes-Jara, Miguel; Manrow-Villalobos, Marilyn; et al. (2023): Dataset: Global controls on carbon storage in mangrove soils. Smithsonian Environmental Research Center. Dataset. https://doi.org/10.25573/serc.21295713.v1
Caravelas, Brazil	Caravelas_3	Terrigenous Setting	Delta	Terrigenous Setting Delta	42.5	19.25	3.1597	0.16414	Rovai, Andre; Twilley, Robert; Castaneda-Moya, Edward; Riul, Pablo; Cifuentes-Jara, Miguel; Manrow-Villalobos, Marilyn; et al. (2023): Dataset: Global controls on carbon storage in mangrove soils. Smithsonian Environmental Research Center. Dataset. https://doi.org/10.25573/serc.21295713.v1
Caravelas, Brazil	Caravelas_1	Terrigenous Setting	Delta	Terrigenous Setting Delta	42.5	13.34	1.3211	0.099033	Rovai, Andre; Twilley, Robert; Castaneda-Moya, Edward; Riul, Pablo; Cifuentes-Jara, Miguel; Manrow-Villalobos, Marilyn; et al. (2023): Dataset: Global controls on carbon storage in mangrove soils. Smithsonian Environmental Research Center. Dataset. https://doi.org/10.25573/serc.21295713.v1
Caravelas, Brazil	Caravelas_1	Terrigenous Setting	Delta	Terrigenous Setting Delta	42.5	13.76	1.2242	0.088968	Rovai, Andre; Twilley, Robert; Castaneda-Moya, Edward; Riul, Pablo; Cifuentes-Jara, Miguel; Manrow-Villalobos, Marilyn; et al. (2023): Dataset: Global controls on carbon storage in mangrove soils. Smithsonian Environmental Research Center. Dataset. https://doi.org/10.25573/serc.21295713.v1
Caravelas, Brazil	Caravelas_1	Terrigenous Setting	Delta	Terrigenous Setting Delta	42.5	17.37	2.6275	0.151267	Rovai, Andre; Twilley, Robert; Castaneda-Moya, Edward; Riul, Pablo; Cifuentes-Jara, Miguel; Manrow-Villalobos, Marilyn; et al. (2023): Dataset: Global controls on carbon storage in mangrove soils. Smithsonian Environmental Research Center. Dataset. https://doi.org/10.25573/serc.21295713.v1
Caravelas, Brazil	Caravelas_2	Terrigenous Setting	Delta	Terrigenous Setting Delta	42.5	25.05	6.3809	0.254727	Rovai, Andre; Twilley, Robert; Castaneda-Moya, Edward; Riul, Pablo; Cifuentes-Jara, Miguel; Manrow-Villalobos, Marilyn; et al. (2023): Dataset: Global controls on carbon storage in mangrove soils. Smithsonian Environmental Research Center. Dataset. https://doi.org/10.25573/serc.21295713.v1
Caravelas, Brazil	Caravelas_2	Terrigenous Setting	Delta	Terrigenous Setting Delta	42.5	29.86	7.2432	0.242572	Rovai, Andre; Twilley, Robert; Castaneda-Moya, Edward; Riul, Pablo; Cifuentes-Jara, Miguel; Manrow-Villalobos, Marilyn; et al. (2023): Dataset: Global controls on carbon storage in mangrove soils. Smithsonian Environmental Research Center. Dataset. https://doi.org/10.25573/serc.21295713.v1
Caravelas, Brazil	Caravelas_2	Terrigenous Setting	Delta	Terrigenous Setting Delta	42.5	29.9	7.3622	0.246227	Rovai, Andre; Twilley, Robert; Castaneda-Moya, Edward; Riul, Pablo; Cifuentes-Jara, Miguel; Manrow-Villalobos, Marilyn; et al. (2023): Dataset: Global controls on carbon storage in mangrove soils. Smithsonian Environmental Research Center. Dataset. https://doi.org/10.25573/serc.21295713.v1
Caravelas, Brazil	Caravelas_3	Terrigenous Setting	Delta	Terrigenous Setting Delta	42.5	7.6	0.8129	0.106961	Rovai, Andre; Twilley, Robert; Castaneda-Moya, Edward; Riul, Pablo; Cifuentes-Jara, Miguel; Manrow-Villalobos, Marilyn; et al. (2023): Dataset: Global controls on carbon storage in mangrove soils. Smithsonian Environmental Research Center. Dataset. https://doi.org/10.25573/serc.21295713.v1
Caravelas, Brazil	Caravelas_3	Terrigenous Setting	Delta	Terrigenous Setting Delta	42.5	10.45	0.8991	0.0860383	Rovai, Andre; Twilley, Robert; Castaneda-Moya, Edward; Riul, Pablo; Cifuentes-Jara, Miguel; Manrow-Villalobos, Marilyn; et al. (2023): Dataset: Global controls on carbon storage in mangrove soils. Smithsonian Environmental Research Center. Dataset. https://doi.org/10.25573/serc.21295713.v1
Caravelas, Brazil	Caravelas_3	Terrigenous Setting	Delta	Terrigenous Setting Delta	42.5	13.44	3.7016	0.275417	Rovai, Andre; Twilley, Robert; Castaneda-Moya, Edward; Riul, Pablo; Cifuentes-Jara, Miguel; Manrow-Villalobos, Marilyn; et al. (2023): Dataset: Global controls on carbon storage in mangrove soils. Smithsonian Environmental Research Center. Dataset. https://doi.org/10.25573/serc.21295713.v1
Charlotte Harbor, FL, USA	P2A	Carbonate Setting	Estuary	Carbonate Setting Estuary	5	16.4807	7.64	0.463573	Harttung, S. A., Radabaugh, K. R., Moyer, R. P., Smoak, J. M., & Chambers, L. G. (2021). Science of the Total Environment Coastal riverine wetland biogeochemistry follows soil organic matter distribution along a marsh-to-mangrove gradient ( Florida , USA ). Science of the Total Environment, 797, 149056. https://doi.org/10.1016/j.scitotenv.2021.149056
Charlotte Harbor, FL, USA	P2B	Carbonate Setting	Estuary	Carbonate Setting Estuary	5	10.8243	4.35	0.401873	Harttung, S. A., Radabaugh, K. R., Moyer, R. P., Smoak, J. M., & Chambers, L. G. (2021). Science of the Total Environment Coastal riverine wetland biogeochemistry follows soil organic matter distribution along a marsh-to-mangrove gradient ( Florida , USA ). Science of the Total Environment, 797, 149056. https://doi.org/10.1016/j.scitotenv.2021.149060
Charlotte Harbor, FL, USA	P2C	Carbonate Setting	Estuary	Carbonate Setting Estuary	5	15.7478	6.82	0.433076	Harttung, S. A., Radabaugh, K. R., Moyer, R. P., Smoak, J. M., & Chambers, L. G. (2021). Science of the Total Environment Coastal riverine wetland biogeochemistry follows soil organic matter distribution along a marsh-to-mangrove gradient ( Florida , USA ). Science of the Total Environment, 797, 149056. https://doi.org/10.1016/j.scitotenv.2021.149064
Charlotte Harbor, FL, USA	P3A	Carbonate Setting	Estuary	Carbonate Setting Estuary	5	22.2319	13.1	0.589242	Harttung, S. A., Radabaugh, K. R., Moyer, R. P., Smoak, J. M., & Chambers, L. G. (2021). Science of the Total Environment Coastal riverine wetland biogeochemistry follows soil organic matter distribution along a marsh-to-mangrove gradient ( Florida , USA ). Science of the Total Environment, 797, 149056. https://doi.org/10.1016/j.scitotenv.2021.149068
Charlotte Harbor, FL, USA	P3B	Carbonate Setting	Estuary	Carbonate Setting Estuary	5	23.7283	15.64	0.659129	Harttung, S. A., Radabaugh, K. R., Moyer, R. P., Smoak, J. M., & Chambers, L. G. (2021). Science of the Total Environment Coastal riverine wetland biogeochemistry follows soil organic matter distribution along a marsh-to-mangrove gradient ( Florida , USA ). Science of the Total Environment, 797, 149056. https://doi.org/10.1016/j.scitotenv.2021.149072
Charlotte Harbor, FL, USA	P3C	Carbonate Setting	Estuary	Carbonate Setting Estuary	5	30.6994	13.03	0.424438	Harttung, S. A., Radabaugh, K. R., Moyer, R. P., Smoak, J. M., & Chambers, L. G. (2021). Science of the Total Environment Coastal riverine wetland biogeochemistry follows soil organic matter distribution along a marsh-to-mangrove gradient ( Florida , USA ). Science of the Total Environment, 797, 149056. https://doi.org/10.1016/j.scitotenv.2021.149078
Charlotte Harbor, FL, USA	P2A	Carbonate Setting	Estuary	Carbonate Setting Estuary	10	35.5454	16.51	0.464476	Harttung, S. A., Radabaugh, K. R., Moyer, R. P., Smoak, J. M., & Chambers, L. G. (2021). Science of the Total Environment Coastal riverine wetland biogeochemistry follows soil organic matter distribution along a marsh-to-mangrove gradient ( Florida , USA ). Science of the Total Environment, 797, 149056. https://doi.org/10.1016/j.scitotenv.2021.149059
Charlotte Harbor, FL, USA	P2B	Carbonate Setting	Estuary	Carbonate Setting Estuary	10	34.596	17.35	0.501504	Harttung, S. A., Radabaugh, K. R., Moyer, R. P., Smoak, J. M., & Chambers, L. G. (2021). Science of the Total Environment Coastal riverine wetland biogeochemistry follows soil organic matter distribution along a marsh-to-mangrove gradient ( Florida , USA ). Science of the Total Environment, 797, 149056. https://doi.org/10.1016/j.scitotenv.2021.149063
Charlotte Harbor, FL, USA	P2C	Carbonate Setting	Estuary	Carbonate Setting Estuary	10	35.8376	17.71	0.494173	Harttung, S. A., Radabaugh, K. R., Moyer, R. P., Smoak, J. M., & Chambers, L. G. (2021). Science of the Total Environment Coastal riverine wetland biogeochemistry follows soil organic matter distribution along a marsh-to-mangrove gradient ( Florida , USA ). Science of the Total Environment, 797, 149056. https://doi.org/10.1016/j.scitotenv.2021.149067
Charlotte Harbor, FL, USA	P3A	Carbonate Setting	Estuary	Carbonate Setting Estuary	10	50.3045	26.19	0.520629	Harttung, S. A., Radabaugh, K. R., Moyer, R. P., Smoak, J. M., & Chambers, L. G. (2021). Science of the Total Environment Coastal riverine wetland biogeochemistry follows soil organic matter distribution along a marsh-to-mangrove gradient ( Florida , USA ). Science of the Total Environment, 797, 149056. https://doi.org/10.1016/j.scitotenv.2021.149071
Charlotte Harbor, FL, USA	P3B	Carbonate Setting	Estuary	Carbonate Setting Estuary	10	35.3943	19.09	0.539352	Harttung, S. A., Radabaugh, K. R., Moyer, R. P., Smoak, J. M., & Chambers, L. G. (2021). Science of the Total Environment Coastal riverine wetland biogeochemistry follows soil organic matter distribution along a marsh-to-mangrove gradient ( Florida , USA ). Science of the Total Environment, 797, 149056. https://doi.org/10.1016/j.scitotenv.2021.149075
Charlotte Harbor, FL, USA	P3C	Carbonate Setting	Estuary	Carbonate Setting Estuary	10	19.6208	9.76	0.497431	Harttung, S. A., Radabaugh, K. R., Moyer, R. P., Smoak, J. M., & Chambers, L. G. (2021). Science of the Total Environment Coastal riverine wetland biogeochemistry follows soil organic matter distribution along a marsh-to-mangrove gradient ( Florida , USA ). Science of the Total Environment, 797, 149056. https://doi.org/10.1016/j.scitotenv.2021.149076
Charlotte Harbor, FL, USA	P2A	Carbonate Setting	Estuary	Carbonate Setting Estuary	20	33.1548	16.36	0.493443	Harttung, S. A., Radabaugh, K. R., Moyer, R. P., Smoak, J. M., & Chambers, L. G. (2021). Science of the Total Environment Coastal riverine wetland biogeochemistry follows soil organic matter distribution along a marsh-to-mangrove gradient ( Florida , USA ). Science of the Total Environment, 797, 149056. https://doi.org/10.1016/j.scitotenv.2021.149058
Charlotte Harbor, FL, USA	P2B	Carbonate Setting	Estuary	Carbonate Setting Estuary	20	32.3064	15.97	0.494329	Harttung, S. A., Radabaugh, K. R., Moyer, R. P., Smoak, J. M., & Chambers, L. G. (2021). Science of the Total Environment Coastal riverine wetland biogeochemistry follows soil organic matter distribution along a marsh-to-mangrove gradient ( Florida , USA ). Science of the Total Environment, 797, 149056. https://doi.org/10.1016/j.scitotenv.2021.149061
Charlotte Harbor, FL, USA	P2C	Carbonate Setting	Estuary	Carbonate Setting Estuary	20	33.098	15.81	0.477673	Harttung, S. A., Radabaugh, K. R., Moyer, R. P., Smoak, J. M., & Chambers, L. G. (2021). Science of the Total Environment Coastal riverine wetland biogeochemistry follows soil organic matter distribution along a marsh-to-mangrove gradient ( Florida , USA ). Science of the Total Environment, 797, 149056. https://doi.org/10.1016/j.scitotenv.2021.149066
Charlotte Harbor, FL, USA	P3A	Carbonate Setting	Estuary	Carbonate Setting Estuary	20	45.0413	24.38	0.541281	Harttung, S. A., Radabaugh, K. R., Moyer, R. P., Smoak, J. M., & Chambers, L. G. (2021). Science of the Total Environment Coastal riverine wetland biogeochemistry follows soil organic matter distribution along a marsh-to-mangrove gradient ( Florida , USA ). Science of the Total Environment, 797, 149056. https://doi.org/10.1016/j.scitotenv.2021.149070
Charlotte Harbor, FL, USA	P3B	Carbonate Setting	Estuary	Carbonate Setting Estuary	20	34.9865	19.35	0.553071	Harttung, S. A., Radabaugh, K. R., Moyer, R. P., Smoak, J. M., & Chambers, L. G. (2021). Science of the Total Environment Coastal riverine wetland biogeochemistry follows soil organic matter distribution along a marsh-to-mangrove gradient ( Florida , USA ). Science of the Total Environment, 797, 149056. https://doi.org/10.1016/j.scitotenv.2021.149074
Charlotte Harbor, FL, USA	P3C	Carbonate Setting	Estuary	Carbonate Setting Estuary	20	34.138	18.8	0.550705	Harttung, S. A., Radabaugh, K. R., Moyer, R. P., Smoak, J. M., & Chambers, L. G. (2021). Science of the Total Environment Coastal riverine wetland biogeochemistry follows soil organic matter distribution along a marsh-to-mangrove gradient ( Florida , USA ). Science of the Total Environment, 797, 149056. https://doi.org/10.1016/j.scitotenv.2021.149079
Charlotte Harbor, FL, USA	P2A	Carbonate Setting	Estuary	Carbonate Setting Estuary	30	26.0657	13.55	0.519841	Harttung, S. A., Radabaugh, K. R., Moyer, R. P., Smoak, J. M., & Chambers, L. G. (2021). Science of the Total Environment Coastal riverine wetland biogeochemistry follows soil organic matter distribution along a marsh-to-mangrove gradient ( Florida , USA ). Science of the Total Environment, 797, 149056. https://doi.org/10.1016/j.scitotenv.2021.149057
Charlotte Harbor, FL, USA	P2B	Carbonate Setting	Estuary	Carbonate Setting Estuary	30	33.7964	16.77	0.496206	Harttung, S. A., Radabaugh, K. R., Moyer, R. P., Smoak, J. M., & Chambers, L. G. (2021). Science of the Total Environment Coastal riverine wetland biogeochemistry follows soil organic matter distribution along a marsh-to-mangrove gradient ( Florida , USA ). Science of the Total Environment, 797, 149056. https://doi.org/10.1016/j.scitotenv.2021.149062
Charlotte Harbor, FL, USA	P2C	Carbonate Setting	Estuary	Carbonate Setting Estuary	30	30.132	12.59	0.417828	Harttung, S. A., Radabaugh, K. R., Moyer, R. P., Smoak, J. M., & Chambers, L. G. (2021). Science of the Total Environment Coastal riverine wetland biogeochemistry follows soil organic matter distribution along a marsh-to-mangrove gradient ( Florida , USA ). Science of the Total Environment, 797, 149056. https://doi.org/10.1016/j.scitotenv.2021.149065
Charlotte Harbor, FL, USA	P3A	Carbonate Setting	Estuary	Carbonate Setting Estuary	30	25.3411	15.21	0.60021	Harttung, S. A., Radabaugh, K. R., Moyer, R. P., Smoak, J. M., & Chambers, L. G. (2021). Science of the Total Environment Coastal riverine wetland biogeochemistry follows soil organic matter distribution along a marsh-to-mangrove gradient ( Florida , USA ). Science of the Total Environment, 797, 149056. https://doi.org/10.1016/j.scitotenv.2021.149069
Charlotte Harbor, FL, USA	P3B	Carbonate Setting	Estuary	Carbonate Setting Estuary	30	28.4113	15.26	0.53711	Harttung, S. A., Radabaugh, K. R., Moyer, R. P., Smoak, J. M., & Chambers, L. G. (2021). Science of the Total Environment Coastal riverine wetland biogeochemistry follows soil organic matter distribution along a marsh-to-mangrove gradient ( Florida , USA ). Science of the Total Environment, 797, 149056. https://doi.org/10.1016/j.scitotenv.2021.149073
Charlotte Harbor, FL, USA	P3C	Carbonate Setting	Estuary	Carbonate Setting Estuary	30	25.2962	13.5	0.533676	Harttung, S. A., Radabaugh, K. R., Moyer, R. P., Smoak, J. M., & Chambers, L. G. (2021). Science of the Total Environment Coastal riverine wetland biogeochemistry follows soil organic matter distribution along a marsh-to-mangrove gradient ( Florida , USA ). Science of the Total Environment, 797, 149056. https://doi.org/10.1016/j.scitotenv.2021.149077
Charlotte Harbor, FL, USA	CH4	Carbonate Setting	Estuary	Carbonate Setting Estuary	2	63.668	28.8987	0.453897	Previously unpublished
Charlotte Harbor, FL, USA	CH4	Carbonate Setting	Estuary	Carbonate Setting Estuary	4	59.274	29.5023	0.497727	Previously unpublished
Charlotte Harbor, FL, USA	CH4	Carbonate Setting	Estuary	Carbonate Setting Estuary	6	64.527	29.2093	0.452668	Previously unpublished
Charlotte Harbor, FL, USA	CH4	Carbonate Setting	Estuary	Carbonate Setting Estuary	8	59.5856	27.5143	0.461761	Previously unpublished
Charlotte Harbor, FL, USA	CH4	Carbonate Setting	Estuary	Carbonate Setting Estuary	10	53.99	27.5059	0.509462	Previously unpublished
Charlotte Harbor, FL, USA	CH4	Carbonate Setting	Estuary	Carbonate Setting Estuary	11	61.325	27.4802	0.448107	Previously unpublished
Charlotte Harbor, FL, USA	CH4	Carbonate Setting	Estuary	Carbonate Setting Estuary	12	53.4912	25.31	0.473163	Previously unpublished
Charlotte Harbor, FL, USA	Sanibel	Carbonate Setting	Estuary	Carbonate Setting Estuary	10	68.7394	33.2889	0.484277	Rovai, Andre; Twilley, Robert; Castaneda-Moya, Edward; Riul, Pablo; Cifuentes-Jara, Miguel; Manrow-Villalobos, Marilyn; et al. (2023): Dataset: Global controls on carbon storage in mangrove soils. Smithsonian Environmental Research Center. Dataset. https://doi.org/10.25573/serc.21295713.v1
Charlotte Harbor, FL, USA	Sanibel	Carbonate Setting	Estuary	Carbonate Setting Estuary	10	72.05	35.2271	0.488926	Rovai, Andre; Twilley, Robert; Castaneda-Moya, Edward; Riul, Pablo; Cifuentes-Jara, Miguel; Manrow-Villalobos, Marilyn; et al. (2023): Dataset: Global controls on carbon storage in mangrove soils. Smithsonian Environmental Research Center. Dataset. https://doi.org/10.25573/serc.21295713.v1
Charlotte Harbor, FL, USA	Sanibel	Carbonate Setting	Estuary	Carbonate Setting Estuary	10	72.6815	36.0683	0.496252	Rovai, Andre; Twilley, Robert; Castaneda-Moya, Edward; Riul, Pablo; Cifuentes-Jara, Miguel; Manrow-Villalobos, Marilyn; et al. (2023): Dataset: Global controls on carbon storage in mangrove soils. Smithsonian Environmental Research Center. Dataset. https://doi.org/10.25573/serc.21295713.v1
Charlotte Harbor, FL, USA	Sanibel	Carbonate Setting	Estuary	Carbonate Setting Estuary	2	58.6046	28.3211	0.483258	Rovai, Andre; Twilley, Robert; Castaneda-Moya, Edward; Riul, Pablo; Cifuentes-Jara, Miguel; Manrow-Villalobos, Marilyn; et al. (2023): Dataset: Global controls on carbon storage in mangrove soils. Smithsonian Environmental Research Center. Dataset. https://doi.org/10.25573/serc.21295713.v1
Charlotte Harbor, FL, USA	Sanibel	Carbonate Setting	Estuary	Carbonate Setting Estuary	2	62.7951	31.3208	0.498778	Rovai, Andre; Twilley, Robert; Castaneda-Moya, Edward; Riul, Pablo; Cifuentes-Jara, Miguel; Manrow-Villalobos, Marilyn; et al. (2023): Dataset: Global controls on carbon storage in mangrove soils. Smithsonian Environmental Research Center. Dataset. https://doi.org/10.25573/serc.21295713.v1
Charlotte Harbor, FL, USA	Sanibel	Carbonate Setting	Estuary	Carbonate Setting Estuary	2	66.3949	30.9998	0.4669	Rovai, Andre; Twilley, Robert; Castaneda-Moya, Edward; Riul, Pablo; Cifuentes-Jara, Miguel; Manrow-Villalobos, Marilyn; et al. (2023): Dataset: Global controls on carbon storage in mangrove soils. Smithsonian Environmental Research Center. Dataset. https://doi.org/10.25573/serc.21295713.v1
Charlotte Harbor, FL, USA	Sanibel	Carbonate Setting	Estuary	Carbonate Setting Estuary	3	31.3275	13.9248	0.444492	Rovai, Andre; Twilley, Robert; Castaneda-Moya, Edward; Riul, Pablo; Cifuentes-Jara, Miguel; Manrow-Villalobos, Marilyn; et al. (2023): Dataset: Global controls on carbon storage in mangrove soils. Smithsonian Environmental Research Center. Dataset. https://doi.org/10.25573/serc.21295713.v1
Charlotte Harbor, FL, USA	Sanibel	Carbonate Setting	Estuary	Carbonate Setting Estuary	3	56.4849	25.3937	0.449566	Rovai, Andre; Twilley, Robert; Castaneda-Moya, Edward; Riul, Pablo; Cifuentes-Jara, Miguel; Manrow-Villalobos, Marilyn; et al. (2023): Dataset: Global controls on carbon storage in mangrove soils. Smithsonian Environmental Research Center. Dataset. https://doi.org/10.25573/serc.21295713.v1
Charlotte Harbor, FL, USA	Sanibel	Carbonate Setting	Estuary	Carbonate Setting Estuary	3	61.3704	30.6428	0.499309	Rovai, Andre; Twilley, Robert; Castaneda-Moya, Edward; Riul, Pablo; Cifuentes-Jara, Miguel; Manrow-Villalobos, Marilyn; et al. (2023): Dataset: Global controls on carbon storage in mangrove soils. Smithsonian Environmental Research Center. Dataset. https://doi.org/10.25573/serc.21295713.v1
Charlotte Harbor, FL, USA	Sanibel	Carbonate Setting	Estuary	Carbonate Setting Estuary	72.5	15.0605	3.972	0.263737	Rovai, Andre; Twilley, Robert; Castaneda-Moya, Edward; Riul, Pablo; Cifuentes-Jara, Miguel; Manrow-Villalobos, Marilyn; et al. (2023): Dataset: Global controls on carbon storage in mangrove soils. Smithsonian Environmental Research Center. Dataset. https://doi.org/10.25573/serc.21295713.v1
Charlotte Harbor, FL, USA	Sanibel	Carbonate Setting	Estuary	Carbonate Setting Estuary	72.5	20.4682	13.7892	0.673688	Rovai, Andre; Twilley, Robert; Castaneda-Moya, Edward; Riul, Pablo; Cifuentes-Jara, Miguel; Manrow-Villalobos, Marilyn; et al. (2023): Dataset: Global controls on carbon storage in mangrove soils. Smithsonian Environmental Research Center. Dataset. https://doi.org/10.25573/serc.21295713.v1
Charlotte Harbor, FL, USA	Sanibel	Carbonate Setting	Estuary	Carbonate Setting Estuary	72.5	36.1176	20.8455	0.577157	Rovai, Andre; Twilley, Robert; Castaneda-Moya, Edward; Riul, Pablo; Cifuentes-Jara, Miguel; Manrow-Villalobos, Marilyn; et al. (2023): Dataset: Global controls on carbon storage in mangrove soils. Smithsonian Environmental Research Center. Dataset. https://doi.org/10.25573/serc.21295713.v1
Garapua, Brazil	Garapua_1	Terrigenous Setting	Open Coast	Terrigenous Setting Open Coast	10	7.77315	2.53495	0.326116	Rovai, Andre; Twilley, Robert; Castaneda-Moya, Edward; Riul, Pablo; Cifuentes-Jara, Miguel; Manrow-Villalobos, Marilyn; et al. (2023): Dataset: Global controls on carbon storage in mangrove soils. Smithsonian Environmental Research Center. Dataset. https://doi.org/10.25573/serc.21295713.v1
Garapua, Brazil	Garapua_1	Terrigenous Setting	Open Coast	Terrigenous Setting Open Coast	10	8.74219	3.35155	0.383376	Rovai, Andre; Twilley, Robert; Castaneda-Moya, Edward; Riul, Pablo; Cifuentes-Jara, Miguel; Manrow-Villalobos, Marilyn; et al. (2023): Dataset: Global controls on carbon storage in mangrove soils. Smithsonian Environmental Research Center. Dataset. https://doi.org/10.25573/serc.21295713.v1
Garapua, Brazil	Garapua_1	Terrigenous Setting	Open Coast	Terrigenous Setting Open Coast	10	11.1255	5.04495	0.45346	Rovai, Andre; Twilley, Robert; Castaneda-Moya, Edward; Riul, Pablo; Cifuentes-Jara, Miguel; Manrow-Villalobos, Marilyn; et al. (2023): Dataset: Global controls on carbon storage in mangrove soils. Smithsonian Environmental Research Center. Dataset. https://doi.org/10.25573/serc.21295713.v1
Garapua, Brazil	Garapua_2	Terrigenous Setting	Open Coast	Terrigenous Setting Open Coast	10	20.5824	6.16995	0.299769	Rovai, Andre; Twilley, Robert; Castaneda-Moya, Edward; Riul, Pablo; Cifuentes-Jara, Miguel; Manrow-Villalobos, Marilyn; et al. (2023): Dataset: Global controls on carbon storage in mangrove soils. Smithsonian Environmental Research Center. Dataset. https://doi.org/10.25573/serc.21295713.v1
Garapua, Brazil	Garapua_2	Terrigenous Setting	Open Coast	Terrigenous Setting Open Coast	10	24.4582	7.89185	0.322667	Rovai, Andre; Twilley, Robert; Castaneda-Moya, Edward; Riul, Pablo; Cifuentes-Jara, Miguel; Manrow-Villalobos, Marilyn; et al. (2023): Dataset: Global controls on carbon storage in mangrove soils. Smithsonian Environmental Research Center. Dataset. https://doi.org/10.25573/serc.21295713.v1
Garapua, Brazil	Garapua_2	Terrigenous Setting	Open Coast	Terrigenous Setting Open Coast	10	31.2282	12.379	0.396406	Rovai, Andre; Twilley, Robert; Castaneda-Moya, Edward; Riul, Pablo; Cifuentes-Jara, Miguel; Manrow-Villalobos, Marilyn; et al. (2023): Dataset: Global controls on carbon storage in mangrove soils. Smithsonian Environmental Research Center. Dataset. https://doi.org/10.25573/serc.21295713.v1
Garapua, Brazil	Garapua_3	Terrigenous Setting	Open Coast	Terrigenous Setting Open Coast	10	11.2652	5.0555	0.44877	Rovai, Andre; Twilley, Robert; Castaneda-Moya, Edward; Riul, Pablo; Cifuentes-Jara, Miguel; Manrow-Villalobos, Marilyn; et al. (2023): Dataset: Global controls on carbon storage in mangrove soils. Smithsonian Environmental Research Center. Dataset. https://doi.org/10.25573/serc.21295713.v1
Garapua, Brazil	Garapua_3	Terrigenous Setting	Open Coast	Terrigenous Setting Open Coast	10	11.5208	2.8444	0.246893	Rovai, Andre; Twilley, Robert; Castaneda-Moya, Edward; Riul, Pablo; Cifuentes-Jara, Miguel; Manrow-Villalobos, Marilyn; et al. (2023): Dataset: Global controls on carbon storage in mangrove soils. Smithsonian Environmental Research Center. Dataset. https://doi.org/10.25573/serc.21295713.v1
Garapua, Brazil	Garapua_3	Terrigenous Setting	Open Coast	Terrigenous Setting Open Coast	10	12.3988	7.1453	0.576291	Rovai, Andre; Twilley, Robert; Castaneda-Moya, Edward; Riul, Pablo; Cifuentes-Jara, Miguel; Manrow-Villalobos, Marilyn; et al. (2023): Dataset: Global controls on carbon storage in mangrove soils. Smithsonian Environmental Research Center. Dataset. https://doi.org/10.25573/serc.21295713.v1
Garapua, Brazil	Garapua_1	Terrigenous Setting	Open Coast	Terrigenous Setting Open Coast	25	9.4967	3.11095	0.327582	Rovai, Andre; Twilley, Robert; Castaneda-Moya, Edward; Riul, Pablo; Cifuentes-Jara, Miguel; Manrow-Villalobos, Marilyn; et al. (2023): Dataset: Global controls on carbon storage in mangrove soils. Smithsonian Environmental Research Center. Dataset. https://doi.org/10.25573/serc.21295713.v1
Garapua, Brazil	Garapua_1	Terrigenous Setting	Open Coast	Terrigenous Setting Open Coast	25	11.4249	4.86115	0.425489	Rovai, Andre; Twilley, Robert; Castaneda-Moya, Edward; Riul, Pablo; Cifuentes-Jara, Miguel; Manrow-Villalobos, Marilyn; et al. (2023): Dataset: Global controls on carbon storage in mangrove soils. Smithsonian Environmental Research Center. Dataset. https://doi.org/10.25573/serc.21295713.v1
Garapua, Brazil	Garapua_1	Terrigenous Setting	Open Coast	Terrigenous Setting Open Coast	25	12.6894	4.59435	0.362062	Rovai, Andre; Twilley, Robert; Castaneda-Moya, Edward; Riul, Pablo; Cifuentes-Jara, Miguel; Manrow-Villalobos, Marilyn; et al. (2023): Dataset: Global controls on carbon storage in mangrove soils. Smithsonian Environmental Research Center. Dataset. https://doi.org/10.25573/serc.21295713.v1
Garapua, Brazil	Garapua_2	Terrigenous Setting	Open Coast	Terrigenous Setting Open Coast	25	22.9031	6.28055	0.274222	Rovai, Andre; Twilley, Robert; Castaneda-Moya, Edward; Riul, Pablo; Cifuentes-Jara, Miguel; Manrow-Villalobos, Marilyn; et al. (2023): Dataset: Global controls on carbon storage in mangrove soils. Smithsonian Environmental Research Center. Dataset. https://doi.org/10.25573/serc.21295713.v1
Garapua, Brazil	Garapua_2	Terrigenous Setting	Open Coast	Terrigenous Setting Open Coast	25	30.7546	12.7117	0.413328	Rovai, Andre; Twilley, Robert; Castaneda-Moya, Edward; Riul, Pablo; Cifuentes-Jara, Miguel; Manrow-Villalobos, Marilyn; et al. (2023): Dataset: Global controls on carbon storage in mangrove soils. Smithsonian Environmental Research Center. Dataset. https://doi.org/10.25573/serc.21295713.v1
Garapua, Brazil	Garapua_2	Terrigenous Setting	Open Coast	Terrigenous Setting Open Coast	25	32.8125	12.6946	0.386885	Rovai, Andre; Twilley, Robert; Castaneda-Moya, Edward; Riul, Pablo; Cifuentes-Jara, Miguel; Manrow-Villalobos, Marilyn; et al. (2023): Dataset: Global controls on carbon storage in mangrove soils. Smithsonian Environmental Research Center. Dataset. https://doi.org/10.25573/serc.21295713.v1
Garapua, Brazil	Garapua_3	Terrigenous Setting	Open Coast	Terrigenous Setting Open Coast	25	14.0549	5.9131	0.420716	Rovai, Andre; Twilley, Robert; Castaneda-Moya, Edward; Riul, Pablo; Cifuentes-Jara, Miguel; Manrow-Villalobos, Marilyn; et al. (2023): Dataset: Global controls on carbon storage in mangrove soils. Smithsonian Environmental Research Center. Dataset. https://doi.org/10.25573/serc.21295713.v1
Garapua, Brazil	Garapua_3	Terrigenous Setting	Open Coast	Terrigenous Setting Open Coast	25	14.5676	5.52715	0.379415	Rovai, Andre; Twilley, Robert; Castaneda-Moya, Edward; Riul, Pablo; Cifuentes-Jara, Miguel; Manrow-Villalobos, Marilyn; et al. (2023): Dataset: Global controls on carbon storage in mangrove soils. Smithsonian Environmental Research Center. Dataset. https://doi.org/10.25573/serc.21295713.v1
Garapua, Brazil	Garapua_3	Terrigenous Setting	Open Coast	Terrigenous Setting Open Coast	25	44.2331	19.2651	0.435537	Rovai, Andre; Twilley, Robert; Castaneda-Moya, Edward; Riul, Pablo; Cifuentes-Jara, Miguel; Manrow-Villalobos, Marilyn; et al. (2023): Dataset: Global controls on carbon storage in mangrove soils. Smithsonian Environmental Research Center. Dataset. https://doi.org/10.25573/serc.21295713.v1
Garapua, Brazil	Garapua_1	Terrigenous Setting	Open Coast	Terrigenous Setting Open Coast	42.5	13.0327	4.8621	0.37307	Rovai, Andre; Twilley, Robert; Castaneda-Moya, Edward; Riul, Pablo; Cifuentes-Jara, Miguel; Manrow-Villalobos, Marilyn; et al. (2023): Dataset: Global controls on carbon storage in mangrove soils. Smithsonian Environmental Research Center. Dataset. https://doi.org/10.25573/serc.21295713.v1
Garapua, Brazil	Garapua_1	Terrigenous Setting	Open Coast	Terrigenous Setting Open Coast	42.5	14.0563	4.75455	0.33825	Rovai, Andre; Twilley, Robert; Castaneda-Moya, Edward; Riul, Pablo; Cifuentes-Jara, Miguel; Manrow-Villalobos, Marilyn; et al. (2023): Dataset: Global controls on carbon storage in mangrove soils. Smithsonian Environmental Research Center. Dataset. https://doi.org/10.25573/serc.21295713.v1
Garapua, Brazil	Garapua_1	Terrigenous Setting	Open Coast	Terrigenous Setting Open Coast	42.5	17.6623	7.3192	0.414396	Rovai, Andre; Twilley, Robert; Castaneda-Moya, Edward; Riul, Pablo; Cifuentes-Jara, Miguel; Manrow-Villalobos, Marilyn; et al. (2023): Dataset: Global controls on carbon storage in mangrove soils. Smithsonian Environmental Research Center. Dataset. https://doi.org/10.25573/serc.21295713.v1
Garapua, Brazil	Garapua_2	Terrigenous Setting	Open Coast	Terrigenous Setting Open Coast	42.5	12.0032	2.74835	0.228968	Rovai, Andre; Twilley, Robert; Castaneda-Moya, Edward; Riul, Pablo; Cifuentes-Jara, Miguel; Manrow-Villalobos, Marilyn; et al. (2023): Dataset: Global controls on carbon storage in mangrove soils. Smithsonian Environmental Research Center. Dataset. https://doi.org/10.25573/serc.21295713.v1
Garapua, Brazil	Garapua_2	Terrigenous Setting	Open Coast	Terrigenous Setting Open Coast	42.5	29.0614	10.8023	0.371707	Rovai, Andre; Twilley, Robert; Castaneda-Moya, Edward; Riul, Pablo; Cifuentes-Jara, Miguel; Manrow-Villalobos, Marilyn; et al. (2023): Dataset: Global controls on carbon storage in mangrove soils. Smithsonian Environmental Research Center. Dataset. https://doi.org/10.25573/serc.21295713.v1
Garapua, Brazil	Garapua_2	Terrigenous Setting	Open Coast	Terrigenous Setting Open Coast	42.5	29.6027	7.32535	0.247455	Rovai, Andre; Twilley, Robert; Castaneda-Moya, Edward; Riul, Pablo; Cifuentes-Jara, Miguel; Manrow-Villalobos, Marilyn; et al. (2023): Dataset: Global controls on carbon storage in mangrove soils. Smithsonian Environmental Research Center. Dataset. https://doi.org/10.25573/serc.21295713.v1
Garapua, Brazil	Garapua_3	Terrigenous Setting	Open Coast	Terrigenous Setting Open Coast	42.5	10.7445	5.4932	0.511255	Rovai, Andre; Twilley, Robert; Castaneda-Moya, Edward; Riul, Pablo; Cifuentes-Jara, Miguel; Manrow-Villalobos, Marilyn; et al. (2023): Dataset: Global controls on carbon storage in mangrove soils. Smithsonian Environmental Research Center. Dataset. https://doi.org/10.25573/serc.21295713.v1
Garapua, Brazil	Garapua_3	Terrigenous Setting	Open Coast	Terrigenous Setting Open Coast	42.5	17.3583	4.8637	0.280195	Rovai, Andre; Twilley, Robert; Castaneda-Moya, Edward; Riul, Pablo; Cifuentes-Jara, Miguel; Manrow-Villalobos, Marilyn; et al. (2023): Dataset: Global controls on carbon storage in mangrove soils. Smithsonian Environmental Research Center. Dataset. https://doi.org/10.25573/serc.21295713.v1
Garapua, Brazil	Garapua_3	Terrigenous Setting	Open Coast	Terrigenous Setting Open Coast	42.5	20.8048	7.24555	0.348264	Rovai, Andre; Twilley, Robert; Castaneda-Moya, Edward; Riul, Pablo; Cifuentes-Jara, Miguel; Manrow-Villalobos, Marilyn; et al. (2023): Dataset: Global controls on carbon storage in mangrove soils. Smithsonian Environmental Research Center. Dataset. https://doi.org/10.25573/serc.21295713.v1
Garapua, Brazil	Garapua_1	Terrigenous Setting	Open Coast	Terrigenous Setting Open Coast	72.5	9.9782	2.6752	0.268104	Rovai, Andre; Twilley, Robert; Castaneda-Moya, Edward; Riul, Pablo; Cifuentes-Jara, Miguel; Manrow-Villalobos, Marilyn; et al. (2023): Dataset: Global controls on carbon storage in mangrove soils. Smithsonian Environmental Research Center. Dataset. https://doi.org/10.25573/serc.21295713.v1
Garapua, Brazil	Garapua_1	Terrigenous Setting	Open Coast	Terrigenous Setting Open Coast	72.5	13.0009	5.51115	0.423905	Rovai, Andre; Twilley, Robert; Castaneda-Moya, Edward; Riul, Pablo; Cifuentes-Jara, Miguel; Manrow-Villalobos, Marilyn; et al. (2023): Dataset: Global controls on carbon storage in mangrove soils. Smithsonian Environmental Research Center. Dataset. https://doi.org/10.25573/serc.21295713.v1
Garapua, Brazil	Garapua_1	Terrigenous Setting	Open Coast	Terrigenous Setting Open Coast	72.5	15.6175	5.0339	0.322324	Rovai, Andre; Twilley, Robert; Castaneda-Moya, Edward; Riul, Pablo; Cifuentes-Jara, Miguel; Manrow-Villalobos, Marilyn; et al. (2023): Dataset: Global controls on carbon storage in mangrove soils. Smithsonian Environmental Research Center. Dataset. https://doi.org/10.25573/serc.21295713.v1
Garapua, Brazil	Garapua_2	Terrigenous Setting	Open Coast	Terrigenous Setting Open Coast	72.5	8.05814	2.62575	0.325851	Rovai, Andre; Twilley, Robert; Castaneda-Moya, Edward; Riul, Pablo; Cifuentes-Jara, Miguel; Manrow-Villalobos, Marilyn; et al. (2023): Dataset: Global controls on carbon storage in mangrove soils. Smithsonian Environmental Research Center. Dataset. https://doi.org/10.25573/serc.21295713.v1
Garapua, Brazil	Garapua_2	Terrigenous Setting	Open Coast	Terrigenous Setting Open Coast	72.5	8.57855	1.63075	0.190096	Rovai, Andre; Twilley, Robert; Castaneda-Moya, Edward; Riul, Pablo; Cifuentes-Jara, Miguel; Manrow-Villalobos, Marilyn; et al. (2023): Dataset: Global controls on carbon storage in mangrove soils. Smithsonian Environmental Research Center. Dataset. https://doi.org/10.25573/serc.21295713.v1
Garapua, Brazil	Garapua_2	Terrigenous Setting	Open Coast	Terrigenous Setting Open Coast	72.5	10.1089	4.86365	0.481125	Rovai, Andre; Twilley, Robert; Castaneda-Moya, Edward; Riul, Pablo; Cifuentes-Jara, Miguel; Manrow-Villalobos, Marilyn; et al. (2023): Dataset: Global controls on carbon storage in mangrove soils. Smithsonian Environmental Research Center. Dataset. https://doi.org/10.25573/serc.21295713.v1
Garapua, Brazil	Garapua_3	Terrigenous Setting	Open Coast	Terrigenous Setting Open Coast	72.5	7.56546	3.8069	0.503195	Rovai, Andre; Twilley, Robert; Castaneda-Moya, Edward; Riul, Pablo; Cifuentes-Jara, Miguel; Manrow-Villalobos, Marilyn; et al. (2023): Dataset: Global controls on carbon storage in mangrove soils. Smithsonian Environmental Research Center. Dataset. https://doi.org/10.25573/serc.21295713.v1
Garapua, Brazil	Garapua_3	Terrigenous Setting	Open Coast	Terrigenous Setting Open Coast	72.5	7.86461	5.4536	0.693436	Rovai, Andre; Twilley, Robert; Castaneda-Moya, Edward; Riul, Pablo; Cifuentes-Jara, Miguel; Manrow-Villalobos, Marilyn; et al. (2023): Dataset: Global controls on carbon storage in mangrove soils. Smithsonian Environmental Research Center. Dataset. https://doi.org/10.25573/serc.21295713.v1
Garapua, Brazil	Garapua_3	Terrigenous Setting	Open Coast	Terrigenous Setting Open Coast	72.5	7.92846	4.45	0.561269	Rovai, Andre; Twilley, Robert; Castaneda-Moya, Edward; Riul, Pablo; Cifuentes-Jara, Miguel; Manrow-Villalobos, Marilyn; et al. (2023): Dataset: Global controls on carbon storage in mangrove soils. Smithsonian Environmental Research Center. Dataset. https://doi.org/10.25573/serc.21295713.v1
Laguna Gandoca, Costa Rica	Laguna_Gandoca_1	Terrigenous Setting	Lagoon	Terrigenous Setting Lagoon	10	63.58	28.2997	0.445104	Rovai, Andre; Twilley, Robert; Castaneda-Moya, Edward; Riul, Pablo; Cifuentes-Jara, Miguel; Manrow-Villalobos, Marilyn; et al. (2023): Dataset: Global controls on carbon storage in mangrove soils. Smithsonian Environmental Research Center. Dataset. https://doi.org/10.25573/serc.21295713.v1
Laguna Gandoca, Costa Rica	Laguna_Gandoca_2	Terrigenous Setting	Lagoon	Terrigenous Setting Lagoon	10	67.62	28.5564	0.422307	Rovai, Andre; Twilley, Robert; Castaneda-Moya, Edward; Riul, Pablo; Cifuentes-Jara, Miguel; Manrow-Villalobos, Marilyn; et al. (2023): Dataset: Global controls on carbon storage in mangrove soils. Smithsonian Environmental Research Center. Dataset. https://doi.org/10.25573/serc.21295713.v1
Laguna Gandoca, Costa Rica	Laguna_Gandoca_3	Terrigenous Setting	Lagoon	Terrigenous Setting Lagoon	10	54.95	20.8253	0.378986	Rovai, Andre; Twilley, Robert; Castaneda-Moya, Edward; Riul, Pablo; Cifuentes-Jara, Miguel; Manrow-Villalobos, Marilyn; et al. (2023): Dataset: Global controls on carbon storage in mangrove soils. Smithsonian Environmental Research Center. Dataset. https://doi.org/10.25573/serc.21295713.v1
Laguna Gandoca, Costa Rica	Laguna_Gandoca_3	Terrigenous Setting	Lagoon	Terrigenous Setting Lagoon	10	77.16	36.6208	0.474609	Rovai, Andre; Twilley, Robert; Castaneda-Moya, Edward; Riul, Pablo; Cifuentes-Jara, Miguel; Manrow-Villalobos, Marilyn; et al. (2023): Dataset: Global controls on carbon storage in mangrove soils. Smithsonian Environmental Research Center. Dataset. https://doi.org/10.25573/serc.21295713.v1
Laguna Gandoca, Costa Rica	Laguna_Gandoca_3	Terrigenous Setting	Lagoon	Terrigenous Setting Lagoon	10	77.97	38.408	0.4926	Rovai, Andre; Twilley, Robert; Castaneda-Moya, Edward; Riul, Pablo; Cifuentes-Jara, Miguel; Manrow-Villalobos, Marilyn; et al. (2023): Dataset: Global controls on carbon storage in mangrove soils. Smithsonian Environmental Research Center. Dataset. https://doi.org/10.25573/serc.21295713.v1
Laguna Gandoca, Costa Rica	Laguna_Gandoca_1	Terrigenous Setting	Lagoon	Terrigenous Setting Lagoon	25	59.98	26.4891	0.441632	Rovai, Andre; Twilley, Robert; Castaneda-Moya, Edward; Riul, Pablo; Cifuentes-Jara, Miguel; Manrow-Villalobos, Marilyn; et al. (2023): Dataset: Global controls on carbon storage in mangrove soils. Smithsonian Environmental Research Center. Dataset. https://doi.org/10.25573/serc.21295713.v1
Laguna Gandoca, Costa Rica	Laguna_Gandoca_2	Terrigenous Setting	Lagoon	Terrigenous Setting Lagoon	25	60.73	25.9041	0.426545	Rovai, Andre; Twilley, Robert; Castaneda-Moya, Edward; Riul, Pablo; Cifuentes-Jara, Miguel; Manrow-Villalobos, Marilyn; et al. (2023): Dataset: Global controls on carbon storage in mangrove soils. Smithsonian Environmental Research Center. Dataset. https://doi.org/10.25573/serc.21295713.v1
Laguna Gandoca, Costa Rica	Laguna_Gandoca_3	Terrigenous Setting	Lagoon	Terrigenous Setting Lagoon	25	69.53	33.2832	0.478688	Rovai, Andre; Twilley, Robert; Castaneda-Moya, Edward; Riul, Pablo; Cifuentes-Jara, Miguel; Manrow-Villalobos, Marilyn; et al. (2023): Dataset: Global controls on carbon storage in mangrove soils. Smithsonian Environmental Research Center. Dataset. https://doi.org/10.25573/serc.21295713.v1
Laguna Gandoca, Costa Rica	Laguna_Gandoca_3	Terrigenous Setting	Lagoon	Terrigenous Setting Lagoon	25	71.57	33.0339	0.461561	Rovai, Andre; Twilley, Robert; Castaneda-Moya, Edward; Riul, Pablo; Cifuentes-Jara, Miguel; Manrow-Villalobos, Marilyn; et al. (2023): Dataset: Global controls on carbon storage in mangrove soils. Smithsonian Environmental Research Center. Dataset. https://doi.org/10.25573/serc.21295713.v1
Laguna Gandoca, Costa Rica	Laguna_Gandoca_3	Terrigenous Setting	Lagoon	Terrigenous Setting Lagoon	25	72.42	35.9611	0.496563	Rovai, Andre; Twilley, Robert; Castaneda-Moya, Edward; Riul, Pablo; Cifuentes-Jara, Miguel; Manrow-Villalobos, Marilyn; et al. (2023): Dataset: Global controls on carbon storage in mangrove soils. Smithsonian Environmental Research Center. Dataset. https://doi.org/10.25573/serc.21295713.v1
Laguna Gandoca, Costa Rica	Laguna_Gandoca_1	Terrigenous Setting	Lagoon	Terrigenous Setting Lagoon	42.5	53.56	24.4271	0.45607	Rovai, Andre; Twilley, Robert; Castaneda-Moya, Edward; Riul, Pablo; Cifuentes-Jara, Miguel; Manrow-Villalobos, Marilyn; et al. (2023): Dataset: Global controls on carbon storage in mangrove soils. Smithsonian Environmental Research Center. Dataset. https://doi.org/10.25573/serc.21295713.v1
Laguna Gandoca, Costa Rica	Laguna_Gandoca_1	Terrigenous Setting	Lagoon	Terrigenous Setting Lagoon	42.5	53.66	21.2061	0.395194	Rovai, Andre; Twilley, Robert; Castaneda-Moya, Edward; Riul, Pablo; Cifuentes-Jara, Miguel; Manrow-Villalobos, Marilyn; et al. (2023): Dataset: Global controls on carbon storage in mangrove soils. Smithsonian Environmental Research Center. Dataset. https://doi.org/10.25573/serc.21295713.v1
Laguna Gandoca, Costa Rica	Laguna_Gandoca_2	Terrigenous Setting	Lagoon	Terrigenous Setting Lagoon	42.5	63.13	24.7146	0.391487	Rovai, Andre; Twilley, Robert; Castaneda-Moya, Edward; Riul, Pablo; Cifuentes-Jara, Miguel; Manrow-Villalobos, Marilyn; et al. (2023): Dataset: Global controls on carbon storage in mangrove soils. Smithsonian Environmental Research Center. Dataset. https://doi.org/10.25573/serc.21295713.v1
Laguna Gandoca, Costa Rica	Laguna_Gandoca_3	Terrigenous Setting	Lagoon	Terrigenous Setting Lagoon	42.5	67.63	33.6347	0.497334	Rovai, Andre; Twilley, Robert; Castaneda-Moya, Edward; Riul, Pablo; Cifuentes-Jara, Miguel; Manrow-Villalobos, Marilyn; et al. (2023): Dataset: Global controls on carbon storage in mangrove soils. Smithsonian Environmental Research Center. Dataset. https://doi.org/10.25573/serc.21295713.v1
Laguna Gandoca, Costa Rica	Laguna_Gandoca_3	Terrigenous Setting	Lagoon	Terrigenous Setting Lagoon	42.5	69.41	32.7338	0.471601	Rovai, Andre; Twilley, Robert; Castaneda-Moya, Edward; Riul, Pablo; Cifuentes-Jara, Miguel; Manrow-Villalobos, Marilyn; et al. (2023): Dataset: Global controls on carbon storage in mangrove soils. Smithsonian Environmental Research Center. Dataset. https://doi.org/10.25573/serc.21295713.v1
Laguna Gandoca, Costa Rica	Laguna_Gandoca_3	Terrigenous Setting	Lagoon	Terrigenous Setting Lagoon	42.5	73.19	33.0273	0.451254	Rovai, Andre; Twilley, Robert; Castaneda-Moya, Edward; Riul, Pablo; Cifuentes-Jara, Miguel; Manrow-Villalobos, Marilyn; et al. (2023): Dataset: Global controls on carbon storage in mangrove soils. Smithsonian Environmental Research Center. Dataset. https://doi.org/10.25573/serc.21295713.v1
Laguna Gandoca, Costa Rica	Laguna_Gandoca_1	Terrigenous Setting	Lagoon	Terrigenous Setting Lagoon	72.5	47.95	16.6674	0.3476	Rovai, Andre; Twilley, Robert; Castaneda-Moya, Edward; Riul, Pablo; Cifuentes-Jara, Miguel; Manrow-Villalobos, Marilyn; et al. (2023): Dataset: Global controls on carbon storage in mangrove soils. Smithsonian Environmental Research Center. Dataset. https://doi.org/10.25573/serc.21295713.v1
Laguna Gandoca, Costa Rica	Laguna_Gandoca_1	Terrigenous Setting	Lagoon	Terrigenous Setting Lagoon	72.5	55.34	22.7357	0.410837	Rovai, Andre; Twilley, Robert; Castaneda-Moya, Edward; Riul, Pablo; Cifuentes-Jara, Miguel; Manrow-Villalobos, Marilyn; et al. (2023): Dataset: Global controls on carbon storage in mangrove soils. Smithsonian Environmental Research Center. Dataset. https://doi.org/10.25573/serc.21295713.v1
Laguna Gandoca, Costa Rica	Laguna_Gandoca_3	Terrigenous Setting	Lagoon	Terrigenous Setting Lagoon	72.5	38.85	10.8735	0.279884	Rovai, Andre; Twilley, Robert; Castaneda-Moya, Edward; Riul, Pablo; Cifuentes-Jara, Miguel; Manrow-Villalobos, Marilyn; et al. (2023): Dataset: Global controls on carbon storage in mangrove soils. Smithsonian Environmental Research Center. Dataset. https://doi.org/10.25573/serc.21295713.v1
Laguna Gandoca, Costa Rica	Laguna_Gandoca_3	Terrigenous Setting	Lagoon	Terrigenous Setting Lagoon	72.5	61.3	27.1873	0.443512	Rovai, Andre; Twilley, Robert; Castaneda-Moya, Edward; Riul, Pablo; Cifuentes-Jara, Miguel; Manrow-Villalobos, Marilyn; et al. (2023): Dataset: Global controls on carbon storage in mangrove soils. Smithsonian Environmental Research Center. Dataset. https://doi.org/10.25573/serc.21295713.v1
Laguna Gandoca, Costa Rica	Laguna_Gandoca_3	Terrigenous Setting	Lagoon	Terrigenous Setting Lagoon	72.5	66.42	31.9141	0.480489	Rovai, Andre; Twilley, Robert; Castaneda-Moya, Edward; Riul, Pablo; Cifuentes-Jara, Miguel; Manrow-Villalobos, Marilyn; et al. (2023): Dataset: Global controls on carbon storage in mangrove soils. Smithsonian Environmental Research Center. Dataset. https://doi.org/10.25573/serc.21295713.v1
Lower Keys, FL, USA	LK7	Carbonate Setting	Open Coast	Carbonate Setting Open Coast	2	70.4	35.6759	0.506759	Amanda R., "Soil Accumulation, Accretion, and Organic Carbon Burial Rates in Mangrove Soils of the Lower Florida Keys: A Temporal and Spatial Analysis" (2018). USF St. Petersburg campus Master's Thesis (Graduate). https://digital.stpetersburg.usf.edu/masterstheses/189
Lower Keys, FL, USA	LK7	Carbonate Setting	Open Coast	Carbonate Setting Open Coast	4	73.59	36.5191	0.496251	Amanda R., "Soil Accumulation, Accretion, and Organic Carbon Burial Rates in Mangrove Soils of the Lower Florida Keys: A Temporal and Spatial Analysis" (2018). USF St. Petersburg campus Master's Thesis (Graduate). https://digital.stpetersburg.usf.edu/masterstheses/198
Lower Keys, FL, USA	LK7	Carbonate Setting	Open Coast	Carbonate Setting Open Coast	6	72.53	35.0893	0.483789	Amanda R., "Soil Accumulation, Accretion, and Organic Carbon Burial Rates in Mangrove Soils of the Lower Florida Keys: A Temporal and Spatial Analysis" (2018). USF St. Petersburg campus Master's Thesis (Graduate). https://digital.stpetersburg.usf.edu/masterstheses/195
Lower Keys, FL, USA	LK7	Carbonate Setting	Open Coast	Carbonate Setting Open Coast	8	73.27	35.7191	0.487499	Amanda R., "Soil Accumulation, Accretion, and Organic Carbon Burial Rates in Mangrove Soils of the Lower Florida Keys: A Temporal and Spatial Analysis" (2018). USF St. Petersburg campus Master's Thesis (Graduate). https://digital.stpetersburg.usf.edu/masterstheses/197
Lower Keys, FL, USA	LK7	Carbonate Setting	Open Coast	Carbonate Setting Open Coast	10	70.83	35.0279	0.494534	Amanda R., "Soil Accumulation, Accretion, and Organic Carbon Burial Rates in Mangrove Soils of the Lower Florida Keys: A Temporal and Spatial Analysis" (2018). USF St. Petersburg campus Master's Thesis (Graduate). https://digital.stpetersburg.usf.edu/masterstheses/191
Lower Keys, FL, USA	LK7	Carbonate Setting	Open Coast	Carbonate Setting Open Coast	11	73.15	35.7611	0.488873	Amanda R., "Soil Accumulation, Accretion, and Organic Carbon Burial Rates in Mangrove Soils of the Lower Florida Keys: A Temporal and Spatial Analysis" (2018). USF St. Petersburg campus Master's Thesis (Graduate). https://digital.stpetersburg.usf.edu/masterstheses/196
Lower Keys, FL, USA	LK7	Carbonate Setting	Open Coast	Carbonate Setting Open Coast	12	70.55	34.9553	0.495469	Amanda R., "Soil Accumulation, Accretion, and Organic Carbon Burial Rates in Mangrove Soils of the Lower Florida Keys: A Temporal and Spatial Analysis" (2018). USF St. Petersburg campus Master's Thesis (Graduate). https://digital.stpetersburg.usf.edu/masterstheses/190
Lower Keys, FL, USA	LK7	Carbonate Setting	Open Coast	Carbonate Setting Open Coast	13	71.53	36.2469	0.506738	Amanda R., "Soil Accumulation, Accretion, and Organic Carbon Burial Rates in Mangrove Soils of the Lower Florida Keys: A Temporal and Spatial Analysis" (2018). USF St. Petersburg campus Master's Thesis (Graduate). https://digital.stpetersburg.usf.edu/masterstheses/193
Lower Keys, FL, USA	LK7	Carbonate Setting	Open Coast	Carbonate Setting Open Coast	14	72.43	35.5507	0.490828	Amanda R., "Soil Accumulation, Accretion, and Organic Carbon Burial Rates in Mangrove Soils of the Lower Florida Keys: A Temporal and Spatial Analysis" (2018). USF St. Petersburg campus Master's Thesis (Graduate). https://digital.stpetersburg.usf.edu/masterstheses/194
Lower Keys, FL, USA	LK7	Carbonate Setting	Open Coast	Carbonate Setting Open Coast	15	70.98	34.9546	0.492457	Amanda R., "Soil Accumulation, Accretion, and Organic Carbon Burial Rates in Mangrove Soils of the Lower Florida Keys: A Temporal and Spatial Analysis" (2018). USF St. Petersburg campus Master's Thesis (Graduate). https://digital.stpetersburg.usf.edu/masterstheses/192
Lower Keys, FL, USA	LK7	Carbonate Setting	Open Coast	Carbonate Setting Open Coast	16	68.99	34.5124	0.500252	Amanda R., "Soil Accumulation, Accretion, and Organic Carbon Burial Rates in Mangrove Soils of the Lower Florida Keys: A Temporal and Spatial Analysis" (2018). USF St. Petersburg campus Master's Thesis (Graduate). https://digital.stpetersburg.usf.edu/masterstheses/183
Lower Keys, FL, USA	LK7	Carbonate Setting	Open Coast	Carbonate Setting Open Coast	17	69.58	34.3598	0.493817	Amanda R., "Soil Accumulation, Accretion, and Organic Carbon Burial Rates in Mangrove Soils of the Lower Florida Keys: A Temporal and Spatial Analysis" (2018). USF St. Petersburg campus Master's Thesis (Graduate). https://digital.stpetersburg.usf.edu/masterstheses/187
Lower Keys, FL, USA	LK7	Carbonate Setting	Open Coast	Carbonate Setting Open Coast	18	66.91	32.8108	0.490372	Amanda R., "Soil Accumulation, Accretion, and Organic Carbon Burial Rates in Mangrove Soils of the Lower Florida Keys: A Temporal and Spatial Analysis" (2018). USF St. Petersburg campus Master's Thesis (Graduate). https://digital.stpetersburg.usf.edu/masterstheses/179
Lower Keys, FL, USA	LK7	Carbonate Setting	Open Coast	Carbonate Setting Open Coast	19	67.31	33.3358	0.495257	Amanda R., "Soil Accumulation, Accretion, and Organic Carbon Burial Rates in Mangrove Soils of the Lower Florida Keys: A Temporal and Spatial Analysis" (2018). USF St. Petersburg campus Master's Thesis (Graduate). https://digital.stpetersburg.usf.edu/masterstheses/180
Lower Keys, FL, USA	LK7	Carbonate Setting	Open Coast	Carbonate Setting Open Coast	20	67.64	34.0183	0.502932	Amanda R., "Soil Accumulation, Accretion, and Organic Carbon Burial Rates in Mangrove Soils of the Lower Florida Keys: A Temporal and Spatial Analysis" (2018). USF St. Petersburg campus Master's Thesis (Graduate). https://digital.stpetersburg.usf.edu/masterstheses/182
Lower Keys, FL, USA	LK7	Carbonate Setting	Open Coast	Carbonate Setting Open Coast	21	69.57	33.8769	0.486947	Amanda R., "Soil Accumulation, Accretion, and Organic Carbon Burial Rates in Mangrove Soils of the Lower Florida Keys: A Temporal and Spatial Analysis" (2018). USF St. Petersburg campus Master's Thesis (Graduate). https://digital.stpetersburg.usf.edu/masterstheses/186
Lower Keys, FL, USA	LK7	Carbonate Setting	Open Coast	Carbonate Setting Open Coast	22	69.11	33.9064	0.490615	Amanda R., "Soil Accumulation, Accretion, and Organic Carbon Burial Rates in Mangrove Soils of the Lower Florida Keys: A Temporal and Spatial Analysis" (2018). USF St. Petersburg campus Master's Thesis (Graduate). https://digital.stpetersburg.usf.edu/masterstheses/185
Lower Keys, FL, USA	LK7	Carbonate Setting	Open Coast	Carbonate Setting Open Coast	23	66.7	33.3511	0.500016	Amanda R., "Soil Accumulation, Accretion, and Organic Carbon Burial Rates in Mangrove Soils of the Lower Florida Keys: A Temporal and Spatial Analysis" (2018). USF St. Petersburg campus Master's Thesis (Graduate). https://digital.stpetersburg.usf.edu/masterstheses/178
Lower Keys, FL, USA	LK7	Carbonate Setting	Open Coast	Carbonate Setting Open Coast	24	69.09	33.7645	0.488703	Amanda R., "Soil Accumulation, Accretion, and Organic Carbon Burial Rates in Mangrove Soils of the Lower Florida Keys: A Temporal and Spatial Analysis" (2018). USF St. Petersburg campus Master's Thesis (Graduate). https://digital.stpetersburg.usf.edu/masterstheses/184
Lower Keys, FL, USA	LK7	Carbonate Setting	Open Coast	Carbonate Setting Open Coast	25	69.81	34.8605	0.499363	Amanda R., "Soil Accumulation, Accretion, and Organic Carbon Burial Rates in Mangrove Soils of the Lower Florida Keys: A Temporal and Spatial Analysis" (2018). USF St. Petersburg campus Master's Thesis (Graduate). https://digital.stpetersburg.usf.edu/masterstheses/188
Lower Keys, FL, USA	LK7	Carbonate Setting	Open Coast	Carbonate Setting Open Coast	29	67.44	33.4605	0.496151	Amanda R., "Soil Accumulation, Accretion, and Organic Carbon Burial Rates in Mangrove Soils of the Lower Florida Keys: A Temporal and Spatial Analysis" (2018). USF St. Petersburg campus Master's Thesis (Graduate). https://digital.stpetersburg.usf.edu/masterstheses/181
Lower Keys, FL, USA	LK7	Carbonate Setting	Open Coast	Carbonate Setting Open Coast	41	57.04	28.0873	0.492414	Amanda R., "Soil Accumulation, Accretion, and Organic Carbon Burial Rates in Mangrove Soils of the Lower Florida Keys: A Temporal and Spatial Analysis" (2018). USF St. Petersburg campus Master's Thesis (Graduate). https://digital.stpetersburg.usf.edu/masterstheses/176
Lower Keys, FL, USA	LK7	Carbonate Setting	Open Coast	Carbonate Setting Open Coast	46	62.5	29.1256	0.46601	Amanda R., "Soil Accumulation, Accretion, and Organic Carbon Burial Rates in Mangrove Soils of the Lower Florida Keys: A Temporal and Spatial Analysis" (2018). USF St. Petersburg campus Master's Thesis (Graduate). https://digital.stpetersburg.usf.edu/masterstheses/177
Marapanim, Brazil	Marapanim	Terrigenous Setting	Delta	Terrigenous Setting Delta	10	13.07	3.4586	0.264621	Rovai, Andre; Twilley, Robert; Castaneda-Moya, Edward; Riul, Pablo; Cifuentes-Jara, Miguel; Manrow-Villalobos, Marilyn; et al. (2023): Dataset: Global controls on carbon storage in mangrove soils. Smithsonian Environmental Research Center. Dataset. https://doi.org/10.25573/serc.21295713.v1
Marapanim, Brazil	Marapanim	Terrigenous Setting	Delta	Terrigenous Setting Delta	10	13.1	3.2886	0.251038	Rovai, Andre; Twilley, Robert; Castaneda-Moya, Edward; Riul, Pablo; Cifuentes-Jara, Miguel; Manrow-Villalobos, Marilyn; et al. (2023): Dataset: Global controls on carbon storage in mangrove soils. Smithsonian Environmental Research Center. Dataset. https://doi.org/10.25573/serc.21295713.v1
Marapanim, Brazil	Marapanim	Terrigenous Setting	Delta	Terrigenous Setting Delta	10	15.86	3.8869	0.245076	Rovai, Andre; Twilley, Robert; Castaneda-Moya, Edward; Riul, Pablo; Cifuentes-Jara, Miguel; Manrow-Villalobos, Marilyn; et al. (2023): Dataset: Global controls on carbon storage in mangrove soils. Smithsonian Environmental Research Center. Dataset. https://doi.org/10.25573/serc.21295713.v1
Marapanim, Brazil	Marapanim	Terrigenous Setting	Delta	Terrigenous Setting Delta	25	10.93	3.0769	0.28151	Rovai, Andre; Twilley, Robert; Castaneda-Moya, Edward; Riul, Pablo; Cifuentes-Jara, Miguel; Manrow-Villalobos, Marilyn; et al. (2023): Dataset: Global controls on carbon storage in mangrove soils. Smithsonian Environmental Research Center. Dataset. https://doi.org/10.25573/serc.21295713.v1
Marapanim, Brazil	Marapanim	Terrigenous Setting	Delta	Terrigenous Setting Delta	25	13.08	3.5701	0.272943	Rovai, Andre; Twilley, Robert; Castaneda-Moya, Edward; Riul, Pablo; Cifuentes-Jara, Miguel; Manrow-Villalobos, Marilyn; et al. (2023): Dataset: Global controls on carbon storage in mangrove soils. Smithsonian Environmental Research Center. Dataset. https://doi.org/10.25573/serc.21295713.v1
Marapanim, Brazil	Marapanim	Terrigenous Setting	Delta	Terrigenous Setting Delta	25	14.44	3.7491	0.259633	Rovai, Andre; Twilley, Robert; Castaneda-Moya, Edward; Riul, Pablo; Cifuentes-Jara, Miguel; Manrow-Villalobos, Marilyn; et al. (2023): Dataset: Global controls on carbon storage in mangrove soils. Smithsonian Environmental Research Center. Dataset. https://doi.org/10.25573/serc.21295713.v1
Marapanim, Brazil	Marapanim	Terrigenous Setting	Delta	Terrigenous Setting Delta	42.5	10.39	2.5182	0.242368	Rovai, Andre; Twilley, Robert; Castaneda-Moya, Edward; Riul, Pablo; Cifuentes-Jara, Miguel; Manrow-Villalobos, Marilyn; et al. (2023): Dataset: Global controls on carbon storage in mangrove soils. Smithsonian Environmental Research Center. Dataset. https://doi.org/10.25573/serc.21295713.v1
Marapanim, Brazil	Marapanim	Terrigenous Setting	Delta	Terrigenous Setting Delta	42.5	10.96	1.4381	0.131214	Rovai, Andre; Twilley, Robert; Castaneda-Moya, Edward; Riul, Pablo; Cifuentes-Jara, Miguel; Manrow-Villalobos, Marilyn; et al. (2023): Dataset: Global controls on carbon storage in mangrove soils. Smithsonian Environmental Research Center. Dataset. https://doi.org/10.25573/serc.21295713.v1
Marapanim, Brazil	Marapanim	Terrigenous Setting	Delta	Terrigenous Setting Delta	42.5	11.42	3.2682	0.286182	Rovai, Andre; Twilley, Robert; Castaneda-Moya, Edward; Riul, Pablo; Cifuentes-Jara, Miguel; Manrow-Villalobos, Marilyn; et al. (2023): Dataset: Global controls on carbon storage in mangrove soils. Smithsonian Environmental Research Center. Dataset. https://doi.org/10.25573/serc.21295713.v1
Marapanim, Brazil	Marapanim	Terrigenous Setting	Delta	Terrigenous Setting Delta	72.5	4.12	1.0332	0.250777	Rovai, Andre; Twilley, Robert; Castaneda-Moya, Edward; Riul, Pablo; Cifuentes-Jara, Miguel; Manrow-Villalobos, Marilyn; et al. (2023): Dataset: Global controls on carbon storage in mangrove soils. Smithsonian Environmental Research Center. Dataset. https://doi.org/10.25573/serc.21295713.v1
Marapanim, Brazil	Marapanim	Terrigenous Setting	Delta	Terrigenous Setting Delta	72.5	4.2	1.2043	0.286738	Rovai, Andre; Twilley, Robert; Castaneda-Moya, Edward; Riul, Pablo; Cifuentes-Jara, Miguel; Manrow-Villalobos, Marilyn; et al. (2023): Dataset: Global controls on carbon storage in mangrove soils. Smithsonian Environmental Research Center. Dataset. https://doi.org/10.25573/serc.21295713.v1
Marapanim, Brazil	Marapanim	Terrigenous Setting	Delta	Terrigenous Setting Delta	72.5	15.57	3.4412	0.221015	Rovai, Andre; Twilley, Robert; Castaneda-Moya, Edward; Riul, Pablo; Cifuentes-Jara, Miguel; Manrow-Villalobos, Marilyn; et al. (2023): Dataset: Global controls on carbon storage in mangrove soils. Smithsonian Environmental Research Center. Dataset. https://doi.org/10.25573/serc.21295713.v1
Merritt Island, FL, USA	Mangrove_Aug_17_1A	Terrigenous Setting	Lagoon	Terrigenous Setting Lagoon	10	30.4701	12.98	0.425992	Steinmuller, H. E., Foster, T. E., Boudreau, P., Ross Hinkle, C., & Chambers, L. G. (2020). Tipping Points in the Mangrove March: Characterization of Biogeochemical Cycling Along the Mangrove–Salt Marsh Ecotone. Ecosystems, 23(2), 417–434. https://doi.org/10.1007/s10021-019-00411-10
Merritt Island, FL, USA	Mangrove_Aug_17_1B	Terrigenous Setting	Lagoon	Terrigenous Setting Lagoon	10	30.0927	11.32	0.376171	Steinmuller, H. E., Foster, T. E., Boudreau, P., Ross Hinkle, C., & Chambers, L. G. (2020). Tipping Points in the Mangrove March: Characterization of Biogeochemical Cycling Along the Mangrove–Salt Marsh Ecotone. Ecosystems, 23(2), 417–434. https://doi.org/10.1007/s10021-019-00411-13
Merritt Island, FL, USA	Mangrove_Aug_17_1C	Terrigenous Setting	Lagoon	Terrigenous Setting Lagoon	10	18.3873	10.06	0.547117	Steinmuller, H. E., Foster, T. E., Boudreau, P., Ross Hinkle, C., & Chambers, L. G. (2020). Tipping Points in the Mangrove March: Characterization of Biogeochemical Cycling Along the Mangrove–Salt Marsh Ecotone. Ecosystems, 23(2), 417–434. https://doi.org/10.1007/s10021-019-00411-16
Merritt Island, FL, USA	Mangrove_Aug_17_2A	Terrigenous Setting	Lagoon	Terrigenous Setting Lagoon	10	28.9498	13.09	0.452161	Steinmuller, H. E., Foster, T. E., Boudreau, P., Ross Hinkle, C., & Chambers, L. G. (2020). Tipping Points in the Mangrove March: Characterization of Biogeochemical Cycling Along the Mangrove–Salt Marsh Ecotone. Ecosystems, 23(2), 417–434. https://doi.org/10.1007/s10021-019-00411-17
Merritt Island, FL, USA	Mangrove_Aug_17_2B	Terrigenous Setting	Lagoon	Terrigenous Setting Lagoon	10	41.5964	18.15	0.436336	Steinmuller, H. E., Foster, T. E., Boudreau, P., Ross Hinkle, C., & Chambers, L. G. (2020). Tipping Points in the Mangrove March: Characterization of Biogeochemical Cycling Along the Mangrove–Salt Marsh Ecotone. Ecosystems, 23(2), 417–434. https://doi.org/10.1007/s10021-019-00411-20
Merritt Island, FL, USA	Mangrove_Aug_17_2C	Terrigenous Setting	Lagoon	Terrigenous Setting Lagoon	10	34.3278	17.01	0.495517	Steinmuller, H. E., Foster, T. E., Boudreau, P., Ross Hinkle, C., & Chambers, L. G. (2020). Tipping Points in the Mangrove March: Characterization of Biogeochemical Cycling Along the Mangrove–Salt Marsh Ecotone. Ecosystems, 23(2), 417–434. https://doi.org/10.1007/s10021-019-00411-22
Merritt Island, FL, USA	Mangrove_Aug_17_3A	Terrigenous Setting	Lagoon	Terrigenous Setting Lagoon	10	17.1157	9.61	0.561472	Steinmuller, H. E., Foster, T. E., Boudreau, P., Ross Hinkle, C., & Chambers, L. G. (2020). Tipping Points in the Mangrove March: Characterization of Biogeochemical Cycling Along the Mangrove–Salt Marsh Ecotone. Ecosystems, 23(2), 417–434. https://doi.org/10.1007/s10021-019-00411-27
Merritt Island, FL, USA	Mangrove_Aug_17_3C	Terrigenous Setting	Lagoon	Terrigenous Setting Lagoon	10	24.4252	14.49	0.59324	Steinmuller, H. E., Foster, T. E., Boudreau, P., Ross Hinkle, C., & Chambers, L. G. (2020). Tipping Points in the Mangrove March: Characterization of Biogeochemical Cycling Along the Mangrove–Salt Marsh Ecotone. Ecosystems, 23(2), 417–434. https://doi.org/10.1007/s10021-019-00411-32
Merritt Island, FL, USA	Mangrove_Feb_18_1A	Terrigenous Setting	Lagoon	Terrigenous Setting Lagoon	10	26.2642	10.44	0.3975	Steinmuller, H. E., Foster, T. E., Boudreau, P., Ross Hinkle, C., & Chambers, L. G. (2020). Tipping Points in the Mangrove March: Characterization of Biogeochemical Cycling Along the Mangrove–Salt Marsh Ecotone. Ecosystems, 23(2), 417–434. https://doi.org/10.1007/s10021-019-00411-34
Merritt Island, FL, USA	Mangrove_Feb_18_1B	Terrigenous Setting	Lagoon	Terrigenous Setting Lagoon	10	27.7855	12.4	0.446277	Steinmuller, H. E., Foster, T. E., Boudreau, P., Ross Hinkle, C., & Chambers, L. G. (2020). Tipping Points in the Mangrove March: Characterization of Biogeochemical Cycling Along the Mangrove–Salt Marsh Ecotone. Ecosystems, 23(2), 417–434. https://doi.org/10.1007/s10021-019-00411-36
Merritt Island, FL, USA	Mangrove_Feb_18_1C	Terrigenous Setting	Lagoon	Terrigenous Setting Lagoon	10	27.4183	12.59	0.459182	Steinmuller, H. E., Foster, T. E., Boudreau, P., Ross Hinkle, C., & Chambers, L. G. (2020). Tipping Points in the Mangrove March: Characterization of Biogeochemical Cycling Along the Mangrove–Salt Marsh Ecotone. Ecosystems, 23(2), 417–434. https://doi.org/10.1007/s10021-019-00411-39
Merritt Island, FL, USA	Mangrove_Feb_18_2A	Terrigenous Setting	Lagoon	Terrigenous Setting Lagoon	10	46.874	21.09	0.44993	Steinmuller, H. E., Foster, T. E., Boudreau, P., Ross Hinkle, C., & Chambers, L. G. (2020). Tipping Points in the Mangrove March: Characterization of Biogeochemical Cycling Along the Mangrove–Salt Marsh Ecotone. Ecosystems, 23(2), 417–434. https://doi.org/10.1007/s10021-019-00411-42
Merritt Island, FL, USA	Mangrove_Feb_18_2B	Terrigenous Setting	Lagoon	Terrigenous Setting Lagoon	10	38.4803	17.06	0.443344	Steinmuller, H. E., Foster, T. E., Boudreau, P., Ross Hinkle, C., & Chambers, L. G. (2020). Tipping Points in the Mangrove March: Characterization of Biogeochemical Cycling Along the Mangrove–Salt Marsh Ecotone. Ecosystems, 23(2), 417–434. https://doi.org/10.1007/s10021-019-00411-43
Merritt Island, FL, USA	Mangrove_Feb_18_2C	Terrigenous Setting	Lagoon	Terrigenous Setting Lagoon	10	41.8612	18.16	0.433815	Steinmuller, H. E., Foster, T. E., Boudreau, P., Ross Hinkle, C., & Chambers, L. G. (2020). Tipping Points in the Mangrove March: Characterization of Biogeochemical Cycling Along the Mangrove–Salt Marsh Ecotone. Ecosystems, 23(2), 417–434. https://doi.org/10.1007/s10021-019-00411-47
Merritt Island, FL, USA	Mangrove_Feb_18_3A	Terrigenous Setting	Lagoon	Terrigenous Setting Lagoon	10	32.4157	14.27	0.440219	Steinmuller, H. E., Foster, T. E., Boudreau, P., Ross Hinkle, C., & Chambers, L. G. (2020). Tipping Points in the Mangrove March: Characterization of Biogeochemical Cycling Along the Mangrove–Salt Marsh Ecotone. Ecosystems, 23(2), 417–434. https://doi.org/10.1007/s10021-019-00411-51
Merritt Island, FL, USA	Mangrove_Feb_18_3B	Terrigenous Setting	Lagoon	Terrigenous Setting Lagoon	10	55.0552	26.02	0.472616	Steinmuller, H. E., Foster, T. E., Boudreau, P., Ross Hinkle, C., & Chambers, L. G. (2020). Tipping Points in the Mangrove March: Characterization of Biogeochemical Cycling Along the Mangrove–Salt Marsh Ecotone. Ecosystems, 23(2), 417–434. https://doi.org/10.1007/s10021-019-00411-54
Merritt Island, FL, USA	Mangrove_Feb_18_3C	Terrigenous Setting	Lagoon	Terrigenous Setting Lagoon	10	38.2944	17.4	0.454374	Steinmuller, H. E., Foster, T. E., Boudreau, P., Ross Hinkle, C., & Chambers, L. G. (2020). Tipping Points in the Mangrove March: Characterization of Biogeochemical Cycling Along the Mangrove–Salt Marsh Ecotone. Ecosystems, 23(2), 417–434. https://doi.org/10.1007/s10021-019-00411-57
Merritt Island, FL, USA	Mangrove_Aug_17_1A	Terrigenous Setting	Lagoon	Terrigenous Setting Lagoon	20	28.048	11.42	0.40716	Steinmuller, H. E., Foster, T. E., Boudreau, P., Ross Hinkle, C., & Chambers, L. G. (2020). Tipping Points in the Mangrove March: Characterization of Biogeochemical Cycling Along the Mangrove–Salt Marsh Ecotone. Ecosystems, 23(2), 417–434. https://doi.org/10.1007/s10021-019-00411-9
Merritt Island, FL, USA	Mangrove_Aug_17_1B	Terrigenous Setting	Lagoon	Terrigenous Setting Lagoon	20	21.0386	10.46	0.497181	Steinmuller, H. E., Foster, T. E., Boudreau, P., Ross Hinkle, C., & Chambers, L. G. (2020). Tipping Points in the Mangrove March: Characterization of Biogeochemical Cycling Along the Mangrove–Salt Marsh Ecotone. Ecosystems, 23(2), 417–434. https://doi.org/10.1007/s10021-019-00411-12
Merritt Island, FL, USA	Mangrove_Aug_17_1C	Terrigenous Setting	Lagoon	Terrigenous Setting Lagoon	20	16.1041	6.41	0.398036	Steinmuller, H. E., Foster, T. E., Boudreau, P., Ross Hinkle, C., & Chambers, L. G. (2020). Tipping Points in the Mangrove March: Characterization of Biogeochemical Cycling Along the Mangrove–Salt Marsh Ecotone. Ecosystems, 23(2), 417–434. https://doi.org/10.1007/s10021-019-00411-15
Merritt Island, FL, USA	Mangrove_Aug_17_2A	Terrigenous Setting	Lagoon	Terrigenous Setting Lagoon	20	48.6047	21.56	0.443578	Steinmuller, H. E., Foster, T. E., Boudreau, P., Ross Hinkle, C., & Chambers, L. G. (2020). Tipping Points in the Mangrove March: Characterization of Biogeochemical Cycling Along the Mangrove–Salt Marsh Ecotone. Ecosystems, 23(2), 417–434. https://doi.org/10.1007/s10021-019-00411-19
Merritt Island, FL, USA	Mangrove_Aug_17_2B	Terrigenous Setting	Lagoon	Terrigenous Setting Lagoon	20	46.5067	21.6	0.464449	Steinmuller, H. E., Foster, T. E., Boudreau, P., Ross Hinkle, C., & Chambers, L. G. (2020). Tipping Points in the Mangrove March: Characterization of Biogeochemical Cycling Along the Mangrove–Salt Marsh Ecotone. Ecosystems, 23(2), 417–434. https://doi.org/10.1007/s10021-019-00411-21
Merritt Island, FL, USA	Mangrove_Aug_17_2C	Terrigenous Setting	Lagoon	Terrigenous Setting Lagoon	20	47.2152	21.41	0.453456	Steinmuller, H. E., Foster, T. E., Boudreau, P., Ross Hinkle, C., & Chambers, L. G. (2020). Tipping Points in the Mangrove March: Characterization of Biogeochemical Cycling Along the Mangrove–Salt Marsh Ecotone. Ecosystems, 23(2), 417–434. https://doi.org/10.1007/s10021-019-00411-24
Merritt Island, FL, USA	Mangrove_Aug_17_3A	Terrigenous Setting	Lagoon	Terrigenous Setting Lagoon	20	8.64346	3.89	0.450051	Steinmuller, H. E., Foster, T. E., Boudreau, P., Ross Hinkle, C., & Chambers, L. G. (2020). Tipping Points in the Mangrove March: Characterization of Biogeochemical Cycling Along the Mangrove–Salt Marsh Ecotone. Ecosystems, 23(2), 417–434. https://doi.org/10.1007/s10021-019-00411-26
Merritt Island, FL, USA	Mangrove_Aug_17_3B	Terrigenous Setting	Lagoon	Terrigenous Setting Lagoon	20	10.5153	4.28	0.407025	Steinmuller, H. E., Foster, T. E., Boudreau, P., Ross Hinkle, C., & Chambers, L. G. (2020). Tipping Points in the Mangrove March: Characterization of Biogeochemical Cycling Along the Mangrove–Salt Marsh Ecotone. Ecosystems, 23(2), 417–434. https://doi.org/10.1007/s10021-019-00411-29
Merritt Island, FL, USA	Mangrove_Aug_17_3C	Terrigenous Setting	Lagoon	Terrigenous Setting Lagoon	20	11.5692	5.52	0.477128	Steinmuller, H. E., Foster, T. E., Boudreau, P., Ross Hinkle, C., & Chambers, L. G. (2020). Tipping Points in the Mangrove March: Characterization of Biogeochemical Cycling Along the Mangrove–Salt Marsh Ecotone. Ecosystems, 23(2), 417–434. https://doi.org/10.1007/s10021-019-00411-31
Merritt Island, FL, USA	Mangrove_Feb_18_1B	Terrigenous Setting	Lagoon	Terrigenous Setting Lagoon	20	18.9995	8.05	0.423696	Steinmuller, H. E., Foster, T. E., Boudreau, P., Ross Hinkle, C., & Chambers, L. G. (2020). Tipping Points in the Mangrove March: Characterization of Biogeochemical Cycling Along the Mangrove–Salt Marsh Ecotone. Ecosystems, 23(2), 417–434. https://doi.org/10.1007/s10021-019-00411-35
Merritt Island, FL, USA	Mangrove_Feb_18_1C	Terrigenous Setting	Lagoon	Terrigenous Setting Lagoon	20	18.9632	6.51	0.343296	Steinmuller, H. E., Foster, T. E., Boudreau, P., Ross Hinkle, C., & Chambers, L. G. (2020). Tipping Points in the Mangrove March: Characterization of Biogeochemical Cycling Along the Mangrove–Salt Marsh Ecotone. Ecosystems, 23(2), 417–434. https://doi.org/10.1007/s10021-019-00411-38
Merritt Island, FL, USA	Mangrove_Feb_18_2A	Terrigenous Setting	Lagoon	Terrigenous Setting Lagoon	20	41.9843	19.12	0.455409	Steinmuller, H. E., Foster, T. E., Boudreau, P., Ross Hinkle, C., & Chambers, L. G. (2020). Tipping Points in the Mangrove March: Characterization of Biogeochemical Cycling Along the Mangrove–Salt Marsh Ecotone. Ecosystems, 23(2), 417–434. https://doi.org/10.1007/s10021-019-00411-41
Merritt Island, FL, USA	Mangrove_Feb_18_2B	Terrigenous Setting	Lagoon	Terrigenous Setting Lagoon	20	55.273	25.2	0.455918	Steinmuller, H. E., Foster, T. E., Boudreau, P., Ross Hinkle, C., & Chambers, L. G. (2020). Tipping Points in the Mangrove March: Characterization of Biogeochemical Cycling Along the Mangrove–Salt Marsh Ecotone. Ecosystems, 23(2), 417–434. https://doi.org/10.1007/s10021-019-00411-45
Merritt Island, FL, USA	Mangrove_Feb_18_2C	Terrigenous Setting	Lagoon	Terrigenous Setting Lagoon	20	42.5721	19.29	0.453114	Steinmuller, H. E., Foster, T. E., Boudreau, P., Ross Hinkle, C., & Chambers, L. G. (2020). Tipping Points in the Mangrove March: Characterization of Biogeochemical Cycling Along the Mangrove–Salt Marsh Ecotone. Ecosystems, 23(2), 417–434. https://doi.org/10.1007/s10021-019-00411-48
Merritt Island, FL, USA	Mangrove_Feb_18_3A	Terrigenous Setting	Lagoon	Terrigenous Setting Lagoon	20	7.0813	2.54	0.358691	Steinmuller, H. E., Foster, T. E., Boudreau, P., Ross Hinkle, C., & Chambers, L. G. (2020). Tipping Points in the Mangrove March: Characterization of Biogeochemical Cycling Along the Mangrove–Salt Marsh Ecotone. Ecosystems, 23(2), 417–434. https://doi.org/10.1007/s10021-019-00411-50
Merritt Island, FL, USA	Mangrove_Feb_18_3B	Terrigenous Setting	Lagoon	Terrigenous Setting Lagoon	20	8.76109	3.33	0.38009	Steinmuller, H. E., Foster, T. E., Boudreau, P., Ross Hinkle, C., & Chambers, L. G. (2020). Tipping Points in the Mangrove March: Characterization of Biogeochemical Cycling Along the Mangrove–Salt Marsh Ecotone. Ecosystems, 23(2), 417–434. https://doi.org/10.1007/s10021-019-00411-53
Merritt Island, FL, USA	Mangrove_Feb_18_3C	Terrigenous Setting	Lagoon	Terrigenous Setting Lagoon	20	8.3169	2.65	0.318628	Steinmuller, H. E., Foster, T. E., Boudreau, P., Ross Hinkle, C., & Chambers, L. G. (2020). Tipping Points in the Mangrove March: Characterization of Biogeochemical Cycling Along the Mangrove–Salt Marsh Ecotone. Ecosystems, 23(2), 417–434. https://doi.org/10.1007/s10021-019-00411-56
Merritt Island, FL, USA	Mangrove_Aug_17_1A	Terrigenous Setting	Lagoon	Terrigenous Setting Lagoon	30	13.3769	6.01	0.449282	Steinmuller, H. E., Foster, T. E., Boudreau, P., Ross Hinkle, C., & Chambers, L. G. (2020). Tipping Points in the Mangrove March: Characterization of Biogeochemical Cycling Along the Mangrove–Salt Marsh Ecotone. Ecosystems, 23(2), 417–434. https://doi.org/10.1007/s10021-019-00411-8
Merritt Island, FL, USA	Mangrove_Aug_17_1B	Terrigenous Setting	Lagoon	Terrigenous Setting Lagoon	30	8.10489	3.38	0.417032	Steinmuller, H. E., Foster, T. E., Boudreau, P., Ross Hinkle, C., & Chambers, L. G. (2020). Tipping Points in the Mangrove March: Characterization of Biogeochemical Cycling Along the Mangrove–Salt Marsh Ecotone. Ecosystems, 23(2), 417–434. https://doi.org/10.1007/s10021-019-00411-11
Merritt Island, FL, USA	Mangrove_Aug_17_1C	Terrigenous Setting	Lagoon	Terrigenous Setting Lagoon	30	7.078	3	0.423848	Steinmuller, H. E., Foster, T. E., Boudreau, P., Ross Hinkle, C., & Chambers, L. G. (2020). Tipping Points in the Mangrove March: Characterization of Biogeochemical Cycling Along the Mangrove–Salt Marsh Ecotone. Ecosystems, 23(2), 417–434. https://doi.org/10.1007/s10021-019-00411-14
Merritt Island, FL, USA	Mangrove_Aug_17_2A	Terrigenous Setting	Lagoon	Terrigenous Setting Lagoon	30	31.6044	14.55	0.460379	Steinmuller, H. E., Foster, T. E., Boudreau, P., Ross Hinkle, C., & Chambers, L. G. (2020). Tipping Points in the Mangrove March: Characterization of Biogeochemical Cycling Along the Mangrove–Salt Marsh Ecotone. Ecosystems, 23(2), 417–434. https://doi.org/10.1007/s10021-019-00411-18
Merritt Island, FL, USA	Mangrove_Aug_17_2C	Terrigenous Setting	Lagoon	Terrigenous Setting Lagoon	30	37.5715	17.64	0.469504	Steinmuller, H. E., Foster, T. E., Boudreau, P., Ross Hinkle, C., & Chambers, L. G. (2020). Tipping Points in the Mangrove March: Characterization of Biogeochemical Cycling Along the Mangrove–Salt Marsh Ecotone. Ecosystems, 23(2), 417–434. https://doi.org/10.1007/s10021-019-00411-23
Merritt Island, FL, USA	Mangrove_Aug_17_3A	Terrigenous Setting	Lagoon	Terrigenous Setting Lagoon	30	3.45834	1.23	0.355662	Steinmuller, H. E., Foster, T. E., Boudreau, P., Ross Hinkle, C., & Chambers, L. G. (2020). Tipping Points in the Mangrove March: Characterization of Biogeochemical Cycling Along the Mangrove–Salt Marsh Ecotone. Ecosystems, 23(2), 417–434. https://doi.org/10.1007/s10021-019-00411-25
Merritt Island, FL, USA	Mangrove_Aug_17_3B	Terrigenous Setting	Lagoon	Terrigenous Setting Lagoon	30	3.72479	1.4	0.37586	Steinmuller, H. E., Foster, T. E., Boudreau, P., Ross Hinkle, C., & Chambers, L. G. (2020). Tipping Points in the Mangrove March: Characterization of Biogeochemical Cycling Along the Mangrove–Salt Marsh Ecotone. Ecosystems, 23(2), 417–434. https://doi.org/10.1007/s10021-019-00411-28
Merritt Island, FL, USA	Mangrove_Aug_17_3C	Terrigenous Setting	Lagoon	Terrigenous Setting Lagoon	30	5.58296	2.55	0.456747	Steinmuller, H. E., Foster, T. E., Boudreau, P., Ross Hinkle, C., & Chambers, L. G. (2020). Tipping Points in the Mangrove March: Characterization of Biogeochemical Cycling Along the Mangrove–Salt Marsh Ecotone. Ecosystems, 23(2), 417–434. https://doi.org/10.1007/s10021-019-00411-30
Merritt Island, FL, USA	Mangrove_Feb_18_1A	Terrigenous Setting	Lagoon	Terrigenous Setting Lagoon	30	6.5072	3.08	0.473322	Steinmuller, H. E., Foster, T. E., Boudreau, P., Ross Hinkle, C., & Chambers, L. G. (2020). Tipping Points in the Mangrove March: Characterization of Biogeochemical Cycling Along the Mangrove–Salt Marsh Ecotone. Ecosystems, 23(2), 417–434. https://doi.org/10.1007/s10021-019-00411-33
Merritt Island, FL, USA	Mangrove_Feb_18_1C	Terrigenous Setting	Lagoon	Terrigenous Setting Lagoon	30	7.64019	3.4	0.445015	Steinmuller, H. E., Foster, T. E., Boudreau, P., Ross Hinkle, C., & Chambers, L. G. (2020). Tipping Points in the Mangrove March: Characterization of Biogeochemical Cycling Along the Mangrove–Salt Marsh Ecotone. Ecosystems, 23(2), 417–434. https://doi.org/10.1007/s10021-019-00411-37
Merritt Island, FL, USA	Mangrove_Feb_18_2A	Terrigenous Setting	Lagoon	Terrigenous Setting Lagoon	30	40.8099	17.72	0.434209	Steinmuller, H. E., Foster, T. E., Boudreau, P., Ross Hinkle, C., & Chambers, L. G. (2020). Tipping Points in the Mangrove March: Characterization of Biogeochemical Cycling Along the Mangrove–Salt Marsh Ecotone. Ecosystems, 23(2), 417–434. https://doi.org/10.1007/s10021-019-00411-40
Merritt Island, FL, USA	Mangrove_Feb_18_2B	Terrigenous Setting	Lagoon	Terrigenous Setting Lagoon	30	39.0257	16.65	0.426642	Steinmuller, H. E., Foster, T. E., Boudreau, P., Ross Hinkle, C., & Chambers, L. G. (2020). Tipping Points in the Mangrove March: Characterization of Biogeochemical Cycling Along the Mangrove–Salt Marsh Ecotone. Ecosystems, 23(2), 417–434. https://doi.org/10.1007/s10021-019-00411-44
Merritt Island, FL, USA	Mangrove_Feb_18_2C	Terrigenous Setting	Lagoon	Terrigenous Setting Lagoon	30	30.6323	15.49	0.505675	Steinmuller, H. E., Foster, T. E., Boudreau, P., Ross Hinkle, C., & Chambers, L. G. (2020). Tipping Points in the Mangrove March: Characterization of Biogeochemical Cycling Along the Mangrove–Salt Marsh Ecotone. Ecosystems, 23(2), 417–434. https://doi.org/10.1007/s10021-019-00411-46
Merritt Island, FL, USA	Mangrove_Feb_18_3A	Terrigenous Setting	Lagoon	Terrigenous Setting Lagoon	30	4.21189	1.31	0.311025	Steinmuller, H. E., Foster, T. E., Boudreau, P., Ross Hinkle, C., & Chambers, L. G. (2020). Tipping Points in the Mangrove March: Characterization of Biogeochemical Cycling Along the Mangrove–Salt Marsh Ecotone. Ecosystems, 23(2), 417–434. https://doi.org/10.1007/s10021-019-00411-49
Merritt Island, FL, USA	Mangrove_Feb_18_3B	Terrigenous Setting	Lagoon	Terrigenous Setting Lagoon	30	2.42645	0.81	0.333821	Steinmuller, H. E., Foster, T. E., Boudreau, P., Ross Hinkle, C., & Chambers, L. G. (2020). Tipping Points in the Mangrove March: Characterization of Biogeochemical Cycling Along the Mangrove–Salt Marsh Ecotone. Ecosystems, 23(2), 417–434. https://doi.org/10.1007/s10021-019-00411-52
Merritt Island, FL, USA	Mangrove_Feb_18_3C	Terrigenous Setting	Lagoon	Terrigenous Setting Lagoon	30	4.33255	1.25	0.288514	Steinmuller, H. E., Foster, T. E., Boudreau, P., Ross Hinkle, C., & Chambers, L. G. (2020). Tipping Points in the Mangrove March: Characterization of Biogeochemical Cycling Along the Mangrove–Salt Marsh Ecotone. Ecosystems, 23(2), 417–434. https://doi.org/10.1007/s10021-019-00411-55
Ratones, Itapoa, Guratuba	Guaratuba	Terrigenous Setting	Estuary	Terrigenous Setting Estuary	10	9.39	2.4958	0.265793	Rovai, Andre; Twilley, Robert; Castaneda-Moya, Edward; Riul, Pablo; Cifuentes-Jara, Miguel; Manrow-Villalobos, Marilyn; et al. (2023): Dataset: Global controls on carbon storage in mangrove soils. Smithsonian Environmental Research Center. Dataset. https://doi.org/10.25573/serc.21295713.v1
Ratones, Itapoa, Guratuba	Guaratuba	Terrigenous Setting	Estuary	Terrigenous Setting Estuary	10	11.78	3.9256	0.333243	Rovai, Andre; Twilley, Robert; Castaneda-Moya, Edward; Riul, Pablo; Cifuentes-Jara, Miguel; Manrow-Villalobos, Marilyn; et al. (2023): Dataset: Global controls on carbon storage in mangrove soils. Smithsonian Environmental Research Center. Dataset. https://doi.org/10.25573/serc.21295713.v1
Ratones, Itapoa, Guratuba	Guaratuba	Terrigenous Setting	Estuary	Terrigenous Setting Estuary	10	14.84	4.786	0.322507	Rovai, Andre; Twilley, Robert; Castaneda-Moya, Edward; Riul, Pablo; Cifuentes-Jara, Miguel; Manrow-Villalobos, Marilyn; et al. (2023): Dataset: Global controls on carbon storage in mangrove soils. Smithsonian Environmental Research Center. Dataset. https://doi.org/10.25573/serc.21295713.v1
Ratones, Itapoa, Guratuba	Itapoa	Terrigenous Setting	Estuary	Terrigenous Setting Estuary	10	3.66	1.1239	0.307077	Rovai, Andre; Twilley, Robert; Castaneda-Moya, Edward; Riul, Pablo; Cifuentes-Jara, Miguel; Manrow-Villalobos, Marilyn; et al. (2023): Dataset: Global controls on carbon storage in mangrove soils. Smithsonian Environmental Research Center. Dataset. https://doi.org/10.25573/serc.21295713.v1
Ratones, Itapoa, Guratuba	Itapoa	Terrigenous Setting	Estuary	Terrigenous Setting Estuary	10	7.3	2.1372	0.292767	Rovai, Andre; Twilley, Robert; Castaneda-Moya, Edward; Riul, Pablo; Cifuentes-Jara, Miguel; Manrow-Villalobos, Marilyn; et al. (2023): Dataset: Global controls on carbon storage in mangrove soils. Smithsonian Environmental Research Center. Dataset. https://doi.org/10.25573/serc.21295713.v1
Ratones, Itapoa, Guratuba	Itapoa	Terrigenous Setting	Estuary	Terrigenous Setting Estuary	10	14.47	5.7384	0.396572	Rovai, Andre; Twilley, Robert; Castaneda-Moya, Edward; Riul, Pablo; Cifuentes-Jara, Miguel; Manrow-Villalobos, Marilyn; et al. (2023): Dataset: Global controls on carbon storage in mangrove soils. Smithsonian Environmental Research Center. Dataset. https://doi.org/10.25573/serc.21295713.v1
Ratones, Itapoa, Guratuba	Ratones	Terrigenous Setting	Estuary	Terrigenous Setting Estuary	10	11.75	5.6765	0.483106	Rovai, Andre; Twilley, Robert; Castaneda-Moya, Edward; Riul, Pablo; Cifuentes-Jara, Miguel; Manrow-Villalobos, Marilyn; et al. (2023): Dataset: Global controls on carbon storage in mangrove soils. Smithsonian Environmental Research Center. Dataset. https://doi.org/10.25573/serc.21295713.v1
Ratones, Itapoa, Guratuba	Ratones	Terrigenous Setting	Estuary	Terrigenous Setting Estuary	10	23.11	4.2709	0.184807	Rovai, Andre; Twilley, Robert; Castaneda-Moya, Edward; Riul, Pablo; Cifuentes-Jara, Miguel; Manrow-Villalobos, Marilyn; et al. (2023): Dataset: Global controls on carbon storage in mangrove soils. Smithsonian Environmental Research Center. Dataset. https://doi.org/10.25573/serc.21295713.v1
Ratones, Itapoa, Guratuba	Guaratuba	Terrigenous Setting	Estuary	Terrigenous Setting Estuary	25	3.83	0.9768	0.255039	Rovai, Andre; Twilley, Robert; Castaneda-Moya, Edward; Riul, Pablo; Cifuentes-Jara, Miguel; Manrow-Villalobos, Marilyn; et al. (2023): Dataset: Global controls on carbon storage in mangrove soils. Smithsonian Environmental Research Center. Dataset. https://doi.org/10.25573/serc.21295713.v1
Ratones, Itapoa, Guratuba	Guaratuba	Terrigenous Setting	Estuary	Terrigenous Setting Estuary	25	6.33	1.6479	0.260332	Rovai, Andre; Twilley, Robert; Castaneda-Moya, Edward; Riul, Pablo; Cifuentes-Jara, Miguel; Manrow-Villalobos, Marilyn; et al. (2023): Dataset: Global controls on carbon storage in mangrove soils. Smithsonian Environmental Research Center. Dataset. https://doi.org/10.25573/serc.21295713.v1
Ratones, Itapoa, Guratuba	Guaratuba	Terrigenous Setting	Estuary	Terrigenous Setting Estuary	25	10.38	2.9932	0.288362	Rovai, Andre; Twilley, Robert; Castaneda-Moya, Edward; Riul, Pablo; Cifuentes-Jara, Miguel; Manrow-Villalobos, Marilyn; et al. (2023): Dataset: Global controls on carbon storage in mangrove soils. Smithsonian Environmental Research Center. Dataset. https://doi.org/10.25573/serc.21295713.v1
Ratones, Itapoa, Guratuba	Itapoa	Terrigenous Setting	Estuary	Terrigenous Setting Estuary	25	2.89	0.7644	0.264498	Rovai, Andre; Twilley, Robert; Castaneda-Moya, Edward; Riul, Pablo; Cifuentes-Jara, Miguel; Manrow-Villalobos, Marilyn; et al. (2023): Dataset: Global controls on carbon storage in mangrove soils. Smithsonian Environmental Research Center. Dataset. https://doi.org/10.25573/serc.21295713.v1
Ratones, Itapoa, Guratuba	Itapoa	Terrigenous Setting	Estuary	Terrigenous Setting Estuary	25	12.52	4.8347	0.386158	Rovai, Andre; Twilley, Robert; Castaneda-Moya, Edward; Riul, Pablo; Cifuentes-Jara, Miguel; Manrow-Villalobos, Marilyn; et al. (2023): Dataset: Global controls on carbon storage in mangrove soils. Smithsonian Environmental Research Center. Dataset. https://doi.org/10.25573/serc.21295713.v1
Ratones, Itapoa, Guratuba	Ratones	Terrigenous Setting	Estuary	Terrigenous Setting Estuary	25	15.21	2.8257	0.185779	Rovai, Andre; Twilley, Robert; Castaneda-Moya, Edward; Riul, Pablo; Cifuentes-Jara, Miguel; Manrow-Villalobos, Marilyn; et al. (2023): Dataset: Global controls on carbon storage in mangrove soils. Smithsonian Environmental Research Center. Dataset. https://doi.org/10.25573/serc.21295713.v1
Ratones, Itapoa, Guratuba	Ratones	Terrigenous Setting	Estuary	Terrigenous Setting Estuary	25	17.88	4.1624	0.232796	Rovai, Andre; Twilley, Robert; Castaneda-Moya, Edward; Riul, Pablo; Cifuentes-Jara, Miguel; Manrow-Villalobos, Marilyn; et al. (2023): Dataset: Global controls on carbon storage in mangrove soils. Smithsonian Environmental Research Center. Dataset. https://doi.org/10.25573/serc.21295713.v1
Ratones, Itapoa, Guratuba	Ratones	Terrigenous Setting	Estuary	Terrigenous Setting Estuary	25	23.42	5.5214	0.235756	Rovai, Andre; Twilley, Robert; Castaneda-Moya, Edward; Riul, Pablo; Cifuentes-Jara, Miguel; Manrow-Villalobos, Marilyn; et al. (2023): Dataset: Global controls on carbon storage in mangrove soils. Smithsonian Environmental Research Center. Dataset. https://doi.org/10.25573/serc.21295713.v1
Ratones, Itapoa, Guratuba	Guaratuba	Terrigenous Setting	Estuary	Terrigenous Setting Estuary	42.5	2.43	0.4314	0.177531	Rovai, Andre; Twilley, Robert; Castaneda-Moya, Edward; Riul, Pablo; Cifuentes-Jara, Miguel; Manrow-Villalobos, Marilyn; et al. (2023): Dataset: Global controls on carbon storage in mangrove soils. Smithsonian Environmental Research Center. Dataset. https://doi.org/10.25573/serc.21295713.v1
Ratones, Itapoa, Guratuba	Guaratuba	Terrigenous Setting	Estuary	Terrigenous Setting Estuary	42.5	8.33	1.3914	0.167035	Rovai, Andre; Twilley, Robert; Castaneda-Moya, Edward; Riul, Pablo; Cifuentes-Jara, Miguel; Manrow-Villalobos, Marilyn; et al. (2023): Dataset: Global controls on carbon storage in mangrove soils. Smithsonian Environmental Research Center. Dataset. https://doi.org/10.25573/serc.21295713.v1
Ratones, Itapoa, Guratuba	Guaratuba	Terrigenous Setting	Estuary	Terrigenous Setting Estuary	42.5	12.73	4.4123	0.346606	Rovai, Andre; Twilley, Robert; Castaneda-Moya, Edward; Riul, Pablo; Cifuentes-Jara, Miguel; Manrow-Villalobos, Marilyn; et al. (2023): Dataset: Global controls on carbon storage in mangrove soils. Smithsonian Environmental Research Center. Dataset. https://doi.org/10.25573/serc.21295713.v1
Ratones, Itapoa, Guratuba	Itapoa	Terrigenous Setting	Estuary	Terrigenous Setting Estuary	42.5	7.03	1.8648	0.265263	Rovai, Andre; Twilley, Robert; Castaneda-Moya, Edward; Riul, Pablo; Cifuentes-Jara, Miguel; Manrow-Villalobos, Marilyn; et al. (2023): Dataset: Global controls on carbon storage in mangrove soils. Smithsonian Environmental Research Center. Dataset. https://doi.org/10.25573/serc.21295713.v1
Ratones, Itapoa, Guratuba	Itapoa	Terrigenous Setting	Estuary	Terrigenous Setting Estuary	42.5	7.5	2.3258	0.310107	Rovai, Andre; Twilley, Robert; Castaneda-Moya, Edward; Riul, Pablo; Cifuentes-Jara, Miguel; Manrow-Villalobos, Marilyn; et al. (2023): Dataset: Global controls on carbon storage in mangrove soils. Smithsonian Environmental Research Center. Dataset. https://doi.org/10.25573/serc.21295713.v1
Ratones, Itapoa, Guratuba	Itapoa	Terrigenous Setting	Estuary	Terrigenous Setting Estuary	42.5	15.81	4.3637	0.276009	Rovai, Andre; Twilley, Robert; Castaneda-Moya, Edward; Riul, Pablo; Cifuentes-Jara, Miguel; Manrow-Villalobos, Marilyn; et al. (2023): Dataset: Global controls on carbon storage in mangrove soils. Smithsonian Environmental Research Center. Dataset. https://doi.org/10.25573/serc.21295713.v1
Ratones, Itapoa, Guratuba	Ratones	Terrigenous Setting	Estuary	Terrigenous Setting Estuary	42.5	2.67	0.6518	0.24412	Rovai, Andre; Twilley, Robert; Castaneda-Moya, Edward; Riul, Pablo; Cifuentes-Jara, Miguel; Manrow-Villalobos, Marilyn; et al. (2023): Dataset: Global controls on carbon storage in mangrove soils. Smithsonian Environmental Research Center. Dataset. https://doi.org/10.25573/serc.21295713.v1
Ratones, Itapoa, Guratuba	Ratones	Terrigenous Setting	Estuary	Terrigenous Setting Estuary	42.5	5.12	0.0997	0.0194727	Rovai, Andre; Twilley, Robert; Castaneda-Moya, Edward; Riul, Pablo; Cifuentes-Jara, Miguel; Manrow-Villalobos, Marilyn; et al. (2023): Dataset: Global controls on carbon storage in mangrove soils. Smithsonian Environmental Research Center. Dataset. https://doi.org/10.25573/serc.21295713.v1
Ratones, Itapoa, Guratuba	Ratones	Terrigenous Setting	Estuary	Terrigenous Setting Estuary	42.5	10.05	0.883	0.0878607	Rovai, Andre; Twilley, Robert; Castaneda-Moya, Edward; Riul, Pablo; Cifuentes-Jara, Miguel; Manrow-Villalobos, Marilyn; et al. (2023): Dataset: Global controls on carbon storage in mangrove soils. Smithsonian Environmental Research Center. Dataset. https://doi.org/10.25573/serc.21295713.v1
Ratones, Itapoa, Guratuba	Guaratuba	Terrigenous Setting	Estuary	Terrigenous Setting Estuary	72.5	5.5	1.1177	0.203218	Rovai, Andre; Twilley, Robert; Castaneda-Moya, Edward; Riul, Pablo; Cifuentes-Jara, Miguel; Manrow-Villalobos, Marilyn; et al. (2023): Dataset: Global controls on carbon storage in mangrove soils. Smithsonian Environmental Research Center. Dataset. https://doi.org/10.25573/serc.21295713.v1
Ratones, Itapoa, Guratuba	Guaratuba	Terrigenous Setting	Estuary	Terrigenous Setting Estuary	72.5	6.68	2.2685	0.339596	Rovai, Andre; Twilley, Robert; Castaneda-Moya, Edward; Riul, Pablo; Cifuentes-Jara, Miguel; Manrow-Villalobos, Marilyn; et al. (2023): Dataset: Global controls on carbon storage in mangrove soils. Smithsonian Environmental Research Center. Dataset. https://doi.org/10.25573/serc.21295713.v1
Ratones, Itapoa, Guratuba	Guaratuba	Terrigenous Setting	Estuary	Terrigenous Setting Estuary	72.5	8.58	1.2271	0.143019	Rovai, Andre; Twilley, Robert; Castaneda-Moya, Edward; Riul, Pablo; Cifuentes-Jara, Miguel; Manrow-Villalobos, Marilyn; et al. (2023): Dataset: Global controls on carbon storage in mangrove soils. Smithsonian Environmental Research Center. Dataset. https://doi.org/10.25573/serc.21295713.v1
Ratones, Itapoa, Guratuba	Itapoa	Terrigenous Setting	Estuary	Terrigenous Setting Estuary	72.5	2.72	0.6965	0.256066	Rovai, Andre; Twilley, Robert; Castaneda-Moya, Edward; Riul, Pablo; Cifuentes-Jara, Miguel; Manrow-Villalobos, Marilyn; et al. (2023): Dataset: Global controls on carbon storage in mangrove soils. Smithsonian Environmental Research Center. Dataset. https://doi.org/10.25573/serc.21295713.v1
Ratones, Itapoa, Guratuba	Itapoa	Terrigenous Setting	Estuary	Terrigenous Setting Estuary	72.5	4.63	1.2453	0.268963	Rovai, Andre; Twilley, Robert; Castaneda-Moya, Edward; Riul, Pablo; Cifuentes-Jara, Miguel; Manrow-Villalobos, Marilyn; et al. (2023): Dataset: Global controls on carbon storage in mangrove soils. Smithsonian Environmental Research Center. Dataset. https://doi.org/10.25573/serc.21295713.v1
Ratones, Itapoa, Guratuba	Itapoa	Terrigenous Setting	Estuary	Terrigenous Setting Estuary	72.5	6.19	0.7938	0.128239	Rovai, Andre; Twilley, Robert; Castaneda-Moya, Edward; Riul, Pablo; Cifuentes-Jara, Miguel; Manrow-Villalobos, Marilyn; et al. (2023): Dataset: Global controls on carbon storage in mangrove soils. Smithsonian Environmental Research Center. Dataset. https://doi.org/10.25573/serc.21295713.v1
Ratones, Itapoa, Guratuba	Ratones	Terrigenous Setting	Estuary	Terrigenous Setting Estuary	72.5	11.31	0.1275	0.0112732	Rovai, Andre; Twilley, Robert; Castaneda-Moya, Edward; Riul, Pablo; Cifuentes-Jara, Miguel; Manrow-Villalobos, Marilyn; et al. (2023): Dataset: Global controls on carbon storage in mangrove soils. Smithsonian Environmental Research Center. Dataset. https://doi.org/10.25573/serc.21295713.v1
Ratones, Itapoa, Guratuba	Ratones	Terrigenous Setting	Estuary	Terrigenous Setting Estuary	72.5	14.03	3.055	0.217748	Rovai, Andre; Twilley, Robert; Castaneda-Moya, Edward; Riul, Pablo; Cifuentes-Jara, Miguel; Manrow-Villalobos, Marilyn; et al. (2023): Dataset: Global controls on carbon storage in mangrove soils. Smithsonian Environmental Research Center. Dataset. https://doi.org/10.25573/serc.21295713.v1
Ratones, Itapoa, Guratuba	Ratones	Terrigenous Setting	Estuary	Terrigenous Setting Estuary	72.5	15.33	3.5258	0.229993	Rovai, Andre; Twilley, Robert; Castaneda-Moya, Edward; Riul, Pablo; Cifuentes-Jara, Miguel; Manrow-Villalobos, Marilyn; et al. (2023): Dataset: Global controls on carbon storage in mangrove soils. Smithsonian Environmental Research Center. Dataset. https://doi.org/10.25573/serc.21295713.v1
São Paulo State, Brazil	Ariri	Terrigenous Setting	Lagoon	Terrigenous Setting Lagoon	10	20.0876	7.602	0.378442	Rovai, Andre; Twilley, Robert; Castaneda-Moya, Edward; Riul, Pablo; Cifuentes-Jara, Miguel; Manrow-Villalobos, Marilyn; et al. (2023): Dataset: Global controls on carbon storage in mangrove soils. Smithsonian Environmental Research Center. Dataset. https://doi.org/10.25573/serc.21295713.v1
São Paulo State, Brazil	Ariri	Terrigenous Setting	Lagoon	Terrigenous Setting Lagoon	10	26.0093	8.9479	0.344027	Rovai, Andre; Twilley, Robert; Castaneda-Moya, Edward; Riul, Pablo; Cifuentes-Jara, Miguel; Manrow-Villalobos, Marilyn; et al. (2023): Dataset: Global controls on carbon storage in mangrove soils. Smithsonian Environmental Research Center. Dataset. https://doi.org/10.25573/serc.21295713.v1
São Paulo State, Brazil	Ariri	Terrigenous Setting	Lagoon	Terrigenous Setting Lagoon	10	27.4795	7.8566	0.285907	Rovai, Andre; Twilley, Robert; Castaneda-Moya, Edward; Riul, Pablo; Cifuentes-Jara, Miguel; Manrow-Villalobos, Marilyn; et al. (2023): Dataset: Global controls on carbon storage in mangrove soils. Smithsonian Environmental Research Center. Dataset. https://doi.org/10.25573/serc.21295713.v1
São Paulo State, Brazil	Iguape	Terrigenous Setting	Lagoon	Terrigenous Setting Lagoon	10	13.838	5.9567	0.430461	Rovai, Andre; Twilley, Robert; Castaneda-Moya, Edward; Riul, Pablo; Cifuentes-Jara, Miguel; Manrow-Villalobos, Marilyn; et al. (2023): Dataset: Global controls on carbon storage in mangrove soils. Smithsonian Environmental Research Center. Dataset. https://doi.org/10.25573/serc.21295713.v1
São Paulo State, Brazil	Iguape	Terrigenous Setting	Lagoon	Terrigenous Setting Lagoon	10	20.4409	6.6716	0.326384	Rovai, Andre; Twilley, Robert; Castaneda-Moya, Edward; Riul, Pablo; Cifuentes-Jara, Miguel; Manrow-Villalobos, Marilyn; et al. (2023): Dataset: Global controls on carbon storage in mangrove soils. Smithsonian Environmental Research Center. Dataset. https://doi.org/10.25573/serc.21295713.v1
São Paulo State, Brazil	Iguape	Terrigenous Setting	Lagoon	Terrigenous Setting Lagoon	10	24.8839	8.53275	0.342902	Rovai, Andre; Twilley, Robert; Castaneda-Moya, Edward; Riul, Pablo; Cifuentes-Jara, Miguel; Manrow-Villalobos, Marilyn; et al. (2023): Dataset: Global controls on carbon storage in mangrove soils. Smithsonian Environmental Research Center. Dataset. https://doi.org/10.25573/serc.21295713.v1
São Paulo State, Brazil	Nobrega	Terrigenous Setting	Lagoon	Terrigenous Setting Lagoon	10	6.62073	1.8696	0.282386	Rovai, Andre; Twilley, Robert; Castaneda-Moya, Edward; Riul, Pablo; Cifuentes-Jara, Miguel; Manrow-Villalobos, Marilyn; et al. (2023): Dataset: Global controls on carbon storage in mangrove soils. Smithsonian Environmental Research Center. Dataset. https://doi.org/10.25573/serc.21295713.v1
São Paulo State, Brazil	Nobrega	Terrigenous Setting	Lagoon	Terrigenous Setting Lagoon	10	7.82858	2.57325	0.328699	Rovai, Andre; Twilley, Robert; Castaneda-Moya, Edward; Riul, Pablo; Cifuentes-Jara, Miguel; Manrow-Villalobos, Marilyn; et al. (2023): Dataset: Global controls on carbon storage in mangrove soils. Smithsonian Environmental Research Center. Dataset. https://doi.org/10.25573/serc.21295713.v1
São Paulo State, Brazil	Nobrega	Terrigenous Setting	Lagoon	Terrigenous Setting Lagoon	10	16.0725	4.2661	0.265429	Rovai, Andre; Twilley, Robert; Castaneda-Moya, Edward; Riul, Pablo; Cifuentes-Jara, Miguel; Manrow-Villalobos, Marilyn; et al. (2023): Dataset: Global controls on carbon storage in mangrove soils. Smithsonian Environmental Research Center. Dataset. https://doi.org/10.25573/serc.21295713.v1
São Paulo State, Brazil	Ariri	Terrigenous Setting	Lagoon	Terrigenous Setting Lagoon	25	14.4961	4.327	0.298494	Rovai, Andre; Twilley, Robert; Castaneda-Moya, Edward; Riul, Pablo; Cifuentes-Jara, Miguel; Manrow-Villalobos, Marilyn; et al. (2023): Dataset: Global controls on carbon storage in mangrove soils. Smithsonian Environmental Research Center. Dataset. https://doi.org/10.25573/serc.21295713.v1
São Paulo State, Brazil	Ariri	Terrigenous Setting	Lagoon	Terrigenous Setting Lagoon	25	25.7717	7.74415	0.300491	Rovai, Andre; Twilley, Robert; Castaneda-Moya, Edward; Riul, Pablo; Cifuentes-Jara, Miguel; Manrow-Villalobos, Marilyn; et al. (2023): Dataset: Global controls on carbon storage in mangrove soils. Smithsonian Environmental Research Center. Dataset. https://doi.org/10.25573/serc.21295713.v1
São Paulo State, Brazil	Ariri	Terrigenous Setting	Lagoon	Terrigenous Setting Lagoon	25	27.0626	8.37455	0.309451	Rovai, Andre; Twilley, Robert; Castaneda-Moya, Edward; Riul, Pablo; Cifuentes-Jara, Miguel; Manrow-Villalobos, Marilyn; et al. (2023): Dataset: Global controls on carbon storage in mangrove soils. Smithsonian Environmental Research Center. Dataset. https://doi.org/10.25573/serc.21295713.v1
São Paulo State, Brazil	Iguape	Terrigenous Setting	Lagoon	Terrigenous Setting Lagoon	25	19.3228	10.6875	0.553105	Rovai, Andre; Twilley, Robert; Castaneda-Moya, Edward; Riul, Pablo; Cifuentes-Jara, Miguel; Manrow-Villalobos, Marilyn; et al. (2023): Dataset: Global controls on carbon storage in mangrove soils. Smithsonian Environmental Research Center. Dataset. https://doi.org/10.25573/serc.21295713.v1
São Paulo State, Brazil	Iguape	Terrigenous Setting	Lagoon	Terrigenous Setting Lagoon	25	20.524	6.5188	0.317618	Rovai, Andre; Twilley, Robert; Castaneda-Moya, Edward; Riul, Pablo; Cifuentes-Jara, Miguel; Manrow-Villalobos, Marilyn; et al. (2023): Dataset: Global controls on carbon storage in mangrove soils. Smithsonian Environmental Research Center. Dataset. https://doi.org/10.25573/serc.21295713.v1
São Paulo State, Brazil	Iguape	Terrigenous Setting	Lagoon	Terrigenous Setting Lagoon	25	23.8579	8.1473	0.341493	Rovai, Andre; Twilley, Robert; Castaneda-Moya, Edward; Riul, Pablo; Cifuentes-Jara, Miguel; Manrow-Villalobos, Marilyn; et al. (2023): Dataset: Global controls on carbon storage in mangrove soils. Smithsonian Environmental Research Center. Dataset. https://doi.org/10.25573/serc.21295713.v1
São Paulo State, Brazil	Nobrega	Terrigenous Setting	Lagoon	Terrigenous Setting Lagoon	25	6.74732	2.3278	0.344996	Rovai, Andre; Twilley, Robert; Castaneda-Moya, Edward; Riul, Pablo; Cifuentes-Jara, Miguel; Manrow-Villalobos, Marilyn; et al. (2023): Dataset: Global controls on carbon storage in mangrove soils. Smithsonian Environmental Research Center. Dataset. https://doi.org/10.25573/serc.21295713.v1
São Paulo State, Brazil	Nobrega	Terrigenous Setting	Lagoon	Terrigenous Setting Lagoon	25	8.72774	1.95735	0.224268	Rovai, Andre; Twilley, Robert; Castaneda-Moya, Edward; Riul, Pablo; Cifuentes-Jara, Miguel; Manrow-Villalobos, Marilyn; et al. (2023): Dataset: Global controls on carbon storage in mangrove soils. Smithsonian Environmental Research Center. Dataset. https://doi.org/10.25573/serc.21295713.v1
São Paulo State, Brazil	Nobrega	Terrigenous Setting	Lagoon	Terrigenous Setting Lagoon	25	18.7699	5.9058	0.314641	Rovai, Andre; Twilley, Robert; Castaneda-Moya, Edward; Riul, Pablo; Cifuentes-Jara, Miguel; Manrow-Villalobos, Marilyn; et al. (2023): Dataset: Global controls on carbon storage in mangrove soils. Smithsonian Environmental Research Center. Dataset. https://doi.org/10.25573/serc.21295713.v1
São Paulo State, Brazil	Ariri	Terrigenous Setting	Lagoon	Terrigenous Setting Lagoon	42.5	16.2623	4.90345	0.301523	Rovai, Andre; Twilley, Robert; Castaneda-Moya, Edward; Riul, Pablo; Cifuentes-Jara, Miguel; Manrow-Villalobos, Marilyn; et al. (2023): Dataset: Global controls on carbon storage in mangrove soils. Smithsonian Environmental Research Center. Dataset. https://doi.org/10.25573/serc.21295713.v1
São Paulo State, Brazil	Ariri	Terrigenous Setting	Lagoon	Terrigenous Setting Lagoon	42.5	22.4295	6.9603	0.310319	Rovai, Andre; Twilley, Robert; Castaneda-Moya, Edward; Riul, Pablo; Cifuentes-Jara, Miguel; Manrow-Villalobos, Marilyn; et al. (2023): Dataset: Global controls on carbon storage in mangrove soils. Smithsonian Environmental Research Center. Dataset. https://doi.org/10.25573/serc.21295713.v1
São Paulo State, Brazil	Ariri	Terrigenous Setting	Lagoon	Terrigenous Setting Lagoon	42.5	25.4008	9.02775	0.355412	Rovai, Andre; Twilley, Robert; Castaneda-Moya, Edward; Riul, Pablo; Cifuentes-Jara, Miguel; Manrow-Villalobos, Marilyn; et al. (2023): Dataset: Global controls on carbon storage in mangrove soils. Smithsonian Environmental Research Center. Dataset. https://doi.org/10.25573/serc.21295713.v1
São Paulo State, Brazil	Iguape	Terrigenous Setting	Lagoon	Terrigenous Setting Lagoon	42.5	11.1588	2.35965	0.211462	Rovai, Andre; Twilley, Robert; Castaneda-Moya, Edward; Riul, Pablo; Cifuentes-Jara, Miguel; Manrow-Villalobos, Marilyn; et al. (2023): Dataset: Global controls on carbon storage in mangrove soils. Smithsonian Environmental Research Center. Dataset. https://doi.org/10.25573/serc.21295713.v1
São Paulo State, Brazil	Iguape	Terrigenous Setting	Lagoon	Terrigenous Setting Lagoon	42.5	20.5073	6.38395	0.311301	Rovai, Andre; Twilley, Robert; Castaneda-Moya, Edward; Riul, Pablo; Cifuentes-Jara, Miguel; Manrow-Villalobos, Marilyn; et al. (2023): Dataset: Global controls on carbon storage in mangrove soils. Smithsonian Environmental Research Center. Dataset. https://doi.org/10.25573/serc.21295713.v1
São Paulo State, Brazil	Iguape	Terrigenous Setting	Lagoon	Terrigenous Setting Lagoon	42.5	21.1438	6.5792	0.311165	Rovai, Andre; Twilley, Robert; Castaneda-Moya, Edward; Riul, Pablo; Cifuentes-Jara, Miguel; Manrow-Villalobos, Marilyn; et al. (2023): Dataset: Global controls on carbon storage in mangrove soils. Smithsonian Environmental Research Center. Dataset. https://doi.org/10.25573/serc.21295713.v1
São Paulo State, Brazil	Nobrega	Terrigenous Setting	Lagoon	Terrigenous Setting Lagoon	42.5	7.03343	1.8246	0.259418	Rovai, Andre; Twilley, Robert; Castaneda-Moya, Edward; Riul, Pablo; Cifuentes-Jara, Miguel; Manrow-Villalobos, Marilyn; et al. (2023): Dataset: Global controls on carbon storage in mangrove soils. Smithsonian Environmental Research Center. Dataset. https://doi.org/10.25573/serc.21295713.v1
São Paulo State, Brazil	Nobrega	Terrigenous Setting	Lagoon	Terrigenous Setting Lagoon	42.5	10.7691	2.82085	0.26194	Rovai, Andre; Twilley, Robert; Castaneda-Moya, Edward; Riul, Pablo; Cifuentes-Jara, Miguel; Manrow-Villalobos, Marilyn; et al. (2023): Dataset: Global controls on carbon storage in mangrove soils. Smithsonian Environmental Research Center. Dataset. https://doi.org/10.25573/serc.21295713.v1
São Paulo State, Brazil	Nobrega	Terrigenous Setting	Lagoon	Terrigenous Setting Lagoon	42.5	16.37	4.31965	0.263877	Rovai, Andre; Twilley, Robert; Castaneda-Moya, Edward; Riul, Pablo; Cifuentes-Jara, Miguel; Manrow-Villalobos, Marilyn; et al. (2023): Dataset: Global controls on carbon storage in mangrove soils. Smithsonian Environmental Research Center. Dataset. https://doi.org/10.25573/serc.21295713.v1
São Paulo State, Brazil	Ariri	Terrigenous Setting	Lagoon	Terrigenous Setting Lagoon	72.5	8.28069	2.47955	0.299438	Rovai, Andre; Twilley, Robert; Castaneda-Moya, Edward; Riul, Pablo; Cifuentes-Jara, Miguel; Manrow-Villalobos, Marilyn; et al. (2023): Dataset: Global controls on carbon storage in mangrove soils. Smithsonian Environmental Research Center. Dataset. https://doi.org/10.25573/serc.21295713.v1
São Paulo State, Brazil	Ariri	Terrigenous Setting	Lagoon	Terrigenous Setting Lagoon	72.5	9.28179	2.67305	0.287989	Rovai, Andre; Twilley, Robert; Castaneda-Moya, Edward; Riul, Pablo; Cifuentes-Jara, Miguel; Manrow-Villalobos, Marilyn; et al. (2023): Dataset: Global controls on carbon storage in mangrove soils. Smithsonian Environmental Research Center. Dataset. https://doi.org/10.25573/serc.21295713.v1
São Paulo State, Brazil	Ariri	Terrigenous Setting	Lagoon	Terrigenous Setting Lagoon	72.5	16.8146	4.6034	0.273774	Rovai, Andre; Twilley, Robert; Castaneda-Moya, Edward; Riul, Pablo; Cifuentes-Jara, Miguel; Manrow-Villalobos, Marilyn; et al. (2023): Dataset: Global controls on carbon storage in mangrove soils. Smithsonian Environmental Research Center. Dataset. https://doi.org/10.25573/serc.21295713.v1
São Paulo State, Brazil	Iguape	Terrigenous Setting	Lagoon	Terrigenous Setting Lagoon	72.5	5.22373	1.1625	0.222542	Rovai, Andre; Twilley, Robert; Castaneda-Moya, Edward; Riul, Pablo; Cifuentes-Jara, Miguel; Manrow-Villalobos, Marilyn; et al. (2023): Dataset: Global controls on carbon storage in mangrove soils. Smithsonian Environmental Research Center. Dataset. https://doi.org/10.25573/serc.21295713.v1
São Paulo State, Brazil	Iguape	Terrigenous Setting	Lagoon	Terrigenous Setting Lagoon	72.5	12.6647	3.23955	0.255794	Rovai, Andre; Twilley, Robert; Castaneda-Moya, Edward; Riul, Pablo; Cifuentes-Jara, Miguel; Manrow-Villalobos, Marilyn; et al. (2023): Dataset: Global controls on carbon storage in mangrove soils. Smithsonian Environmental Research Center. Dataset. https://doi.org/10.25573/serc.21295713.v1
São Paulo State, Brazil	Iguape	Terrigenous Setting	Lagoon	Terrigenous Setting Lagoon	72.5	18.2733	4.84655	0.265226	Rovai, Andre; Twilley, Robert; Castaneda-Moya, Edward; Riul, Pablo; Cifuentes-Jara, Miguel; Manrow-Villalobos, Marilyn; et al. (2023): Dataset: Global controls on carbon storage in mangrove soils. Smithsonian Environmental Research Center. Dataset. https://doi.org/10.25573/serc.21295713.v1
São Paulo State, Brazil	Nobrega	Terrigenous Setting	Lagoon	Terrigenous Setting Lagoon	72.5	13.0802	3.2936	0.2518	Rovai, Andre; Twilley, Robert; Castaneda-Moya, Edward; Riul, Pablo; Cifuentes-Jara, Miguel; Manrow-Villalobos, Marilyn; et al. (2023): Dataset: Global controls on carbon storage in mangrove soils. Smithsonian Environmental Research Center. Dataset. https://doi.org/10.25573/serc.21295713.v1
São Paulo State, Brazil	Nobrega	Terrigenous Setting	Lagoon	Terrigenous Setting Lagoon	72.5	13.7204	3.5529	0.25895	Rovai, Andre; Twilley, Robert; Castaneda-Moya, Edward; Riul, Pablo; Cifuentes-Jara, Miguel; Manrow-Villalobos, Marilyn; et al. (2023): Dataset: Global controls on carbon storage in mangrove soils. Smithsonian Environmental Research Center. Dataset. https://doi.org/10.25573/serc.21295713.v1
São Paulo State, Brazil	Nobrega	Terrigenous Setting	Lagoon	Terrigenous Setting Lagoon	72.5	14.9118	3.95285	0.265081	Rovai, Andre; Twilley, Robert; Castaneda-Moya, Edward; Riul, Pablo; Cifuentes-Jara, Miguel; Manrow-Villalobos, Marilyn; et al. (2023): Dataset: Global controls on carbon storage in mangrove soils. Smithsonian Environmental Research Center. Dataset. https://doi.org/10.25573/serc.21295713.v1
Southeast Everglades, FL, USA	Shell_Island	Carbonate Setting	Estuary	Carbonate Setting Estuary	10	22.1368	7.8871	0.356289	Rovai, Andre; Twilley, Robert; Castaneda-Moya, Edward; Riul, Pablo; Cifuentes-Jara, Miguel; Manrow-Villalobos, Marilyn; et al. (2023): Dataset: Global controls on carbon storage in mangrove soils. Smithsonian Environmental Research Center. Dataset. https://doi.org/10.25573/serc.21295713.v1
Southeast Everglades, FL, USA	Shell_Island	Carbonate Setting	Estuary	Carbonate Setting Estuary	10	25.0073	9.1133	0.364425	Rovai, Andre; Twilley, Robert; Castaneda-Moya, Edward; Riul, Pablo; Cifuentes-Jara, Miguel; Manrow-Villalobos, Marilyn; et al. (2023): Dataset: Global controls on carbon storage in mangrove soils. Smithsonian Environmental Research Center. Dataset. https://doi.org/10.25573/serc.21295713.v1
Southeast Everglades, FL, USA	Shell_Island	Carbonate Setting	Estuary	Carbonate Setting Estuary	10	33.1734	13.5868	0.40957	Rovai, Andre; Twilley, Robert; Castaneda-Moya, Edward; Riul, Pablo; Cifuentes-Jara, Miguel; Manrow-Villalobos, Marilyn; et al. (2023): Dataset: Global controls on carbon storage in mangrove soils. Smithsonian Environmental Research Center. Dataset. https://doi.org/10.25573/serc.21295713.v1
Southeast Everglades, FL, USA	Taylor_7	Carbonate Setting	Estuary	Carbonate Setting Estuary	10	69.1341	32.8171	0.474688	Rovai, Andre; Twilley, Robert; Castaneda-Moya, Edward; Riul, Pablo; Cifuentes-Jara, Miguel; Manrow-Villalobos, Marilyn; et al. (2023): Dataset: Global controls on carbon storage in mangrove soils. Smithsonian Environmental Research Center. Dataset. https://doi.org/10.25573/serc.21295713.v1
Southeast Everglades, FL, USA	Taylor_7	Carbonate Setting	Estuary	Carbonate Setting Estuary	10	74.5061	36.3341	0.487666	Rovai, Andre; Twilley, Robert; Castaneda-Moya, Edward; Riul, Pablo; Cifuentes-Jara, Miguel; Manrow-Villalobos, Marilyn; et al. (2023): Dataset: Global controls on carbon storage in mangrove soils. Smithsonian Environmental Research Center. Dataset. https://doi.org/10.25573/serc.21295713.v1
Southeast Everglades, FL, USA	Taylor_7	Carbonate Setting	Estuary	Carbonate Setting Estuary	10	79.3404	39.4754	0.497545	Rovai, Andre; Twilley, Robert; Castaneda-Moya, Edward; Riul, Pablo; Cifuentes-Jara, Miguel; Manrow-Villalobos, Marilyn; et al. (2023): Dataset: Global controls on carbon storage in mangrove soils. Smithsonian Environmental Research Center. Dataset. https://doi.org/10.25573/serc.21295713.v1
Southeast Everglades, FL, USA	Taylor_8	Carbonate Setting	Estuary	Carbonate Setting Estuary	10	27.09	8.4416	0.311613	Rovai, Andre; Twilley, Robert; Castaneda-Moya, Edward; Riul, Pablo; Cifuentes-Jara, Miguel; Manrow-Villalobos, Marilyn; et al. (2023): Dataset: Global controls on carbon storage in mangrove soils. Smithsonian Environmental Research Center. Dataset. https://doi.org/10.25573/serc.21295713.v1
Southeast Everglades, FL, USA	Taylor_8	Carbonate Setting	Estuary	Carbonate Setting Estuary	10	32.9816	12.1442	0.368212	Rovai, Andre; Twilley, Robert; Castaneda-Moya, Edward; Riul, Pablo; Cifuentes-Jara, Miguel; Manrow-Villalobos, Marilyn; et al. (2023): Dataset: Global controls on carbon storage in mangrove soils. Smithsonian Environmental Research Center. Dataset. https://doi.org/10.25573/serc.21295713.v1
Southeast Everglades, FL, USA	Taylor_8	Carbonate Setting	Estuary	Carbonate Setting Estuary	10	40.6748	12.3648	0.303992	Rovai, Andre; Twilley, Robert; Castaneda-Moya, Edward; Riul, Pablo; Cifuentes-Jara, Miguel; Manrow-Villalobos, Marilyn; et al. (2023): Dataset: Global controls on carbon storage in mangrove soils. Smithsonian Environmental Research Center. Dataset. https://doi.org/10.25573/serc.21295713.v1
Southeast Everglades, FL, USA	Shell_Island	Carbonate Setting	Estuary	Carbonate Setting Estuary	25	14.1958	4.2735	0.30104	Rovai, Andre; Twilley, Robert; Castaneda-Moya, Edward; Riul, Pablo; Cifuentes-Jara, Miguel; Manrow-Villalobos, Marilyn; et al. (2023): Dataset: Global controls on carbon storage in mangrove soils. Smithsonian Environmental Research Center. Dataset. https://doi.org/10.25573/serc.21295713.v1
Southeast Everglades, FL, USA	Shell_Island	Carbonate Setting	Estuary	Carbonate Setting Estuary	25	16.2411	5.495	0.338339	Rovai, Andre; Twilley, Robert; Castaneda-Moya, Edward; Riul, Pablo; Cifuentes-Jara, Miguel; Manrow-Villalobos, Marilyn; et al. (2023): Dataset: Global controls on carbon storage in mangrove soils. Smithsonian Environmental Research Center. Dataset. https://doi.org/10.25573/serc.21295713.v1
Southeast Everglades, FL, USA	Shell_Island	Carbonate Setting	Estuary	Carbonate Setting Estuary	25	16.4009	6.8277	0.4163	Rovai, Andre; Twilley, Robert; Castaneda-Moya, Edward; Riul, Pablo; Cifuentes-Jara, Miguel; Manrow-Villalobos, Marilyn; et al. (2023): Dataset: Global controls on carbon storage in mangrove soils. Smithsonian Environmental Research Center. Dataset. https://doi.org/10.25573/serc.21295713.v1
Southeast Everglades, FL, USA	Taylor_7	Carbonate Setting	Estuary	Carbonate Setting Estuary	25	69.8814	32.8417	0.469963	Rovai, Andre; Twilley, Robert; Castaneda-Moya, Edward; Riul, Pablo; Cifuentes-Jara, Miguel; Manrow-Villalobos, Marilyn; et al. (2023): Dataset: Global controls on carbon storage in mangrove soils. Smithsonian Environmental Research Center. Dataset. https://doi.org/10.25573/serc.21295713.v1
Southeast Everglades, FL, USA	Taylor_7	Carbonate Setting	Estuary	Carbonate Setting Estuary	25	73.1507	36.2099	0.495004	Rovai, Andre; Twilley, Robert; Castaneda-Moya, Edward; Riul, Pablo; Cifuentes-Jara, Miguel; Manrow-Villalobos, Marilyn; et al. (2023): Dataset: Global controls on carbon storage in mangrove soils. Smithsonian Environmental Research Center. Dataset. https://doi.org/10.25573/serc.21295713.v1
Southeast Everglades, FL, USA	Taylor_7	Carbonate Setting	Estuary	Carbonate Setting Estuary	25	79.6521	40.0185	0.502416	Rovai, Andre; Twilley, Robert; Castaneda-Moya, Edward; Riul, Pablo; Cifuentes-Jara, Miguel; Manrow-Villalobos, Marilyn; et al. (2023): Dataset: Global controls on carbon storage in mangrove soils. Smithsonian Environmental Research Center. Dataset. https://doi.org/10.25573/serc.21295713.v1
Southeast Everglades, FL, USA	Taylor_8	Carbonate Setting	Estuary	Carbonate Setting Estuary	25	32.016	6.1996	0.193641	Rovai, Andre; Twilley, Robert; Castaneda-Moya, Edward; Riul, Pablo; Cifuentes-Jara, Miguel; Manrow-Villalobos, Marilyn; et al. (2023): Dataset: Global controls on carbon storage in mangrove soils. Smithsonian Environmental Research Center. Dataset. https://doi.org/10.25573/serc.21295713.v1
Southeast Everglades, FL, USA	Taylor_8	Carbonate Setting	Estuary	Carbonate Setting Estuary	25	48.79	16.2705	0.33348	Rovai, Andre; Twilley, Robert; Castaneda-Moya, Edward; Riul, Pablo; Cifuentes-Jara, Miguel; Manrow-Villalobos, Marilyn; et al. (2023): Dataset: Global controls on carbon storage in mangrove soils. Smithsonian Environmental Research Center. Dataset. https://doi.org/10.25573/serc.21295713.v1
Southeast Everglades, FL, USA	Taylor_8	Carbonate Setting	Estuary	Carbonate Setting Estuary	25	52.4011	18.6616	0.35613	Rovai, Andre; Twilley, Robert; Castaneda-Moya, Edward; Riul, Pablo; Cifuentes-Jara, Miguel; Manrow-Villalobos, Marilyn; et al. (2023): Dataset: Global controls on carbon storage in mangrove soils. Smithsonian Environmental Research Center. Dataset. https://doi.org/10.25573/serc.21295713.v1
Southeast Everglades, FL, USA	Shell_Island	Carbonate Setting	Estuary	Carbonate Setting Estuary	42.5	25.2033	9.0048	0.357287	Rovai, Andre; Twilley, Robert; Castaneda-Moya, Edward; Riul, Pablo; Cifuentes-Jara, Miguel; Manrow-Villalobos, Marilyn; et al. (2023): Dataset: Global controls on carbon storage in mangrove soils. Smithsonian Environmental Research Center. Dataset. https://doi.org/10.25573/serc.21295713.v1
Southeast Everglades, FL, USA	Shell_Island	Carbonate Setting	Estuary	Carbonate Setting Estuary	42.5	42.0787	14.7323	0.350113	Rovai, Andre; Twilley, Robert; Castaneda-Moya, Edward; Riul, Pablo; Cifuentes-Jara, Miguel; Manrow-Villalobos, Marilyn; et al. (2023): Dataset: Global controls on carbon storage in mangrove soils. Smithsonian Environmental Research Center. Dataset. https://doi.org/10.25573/serc.21295713.v1
Southeast Everglades, FL, USA	Shell_Island	Carbonate Setting	Estuary	Carbonate Setting Estuary	42.5	47.1803	20.3675	0.431695	Rovai, Andre; Twilley, Robert; Castaneda-Moya, Edward; Riul, Pablo; Cifuentes-Jara, Miguel; Manrow-Villalobos, Marilyn; et al. (2023): Dataset: Global controls on carbon storage in mangrove soils. Smithsonian Environmental Research Center. Dataset. https://doi.org/10.25573/serc.21295713.v1
Southeast Everglades, FL, USA	Taylor_7	Carbonate Setting	Estuary	Carbonate Setting Estuary	42.5	67.8311	33.2405	0.490048	Rovai, Andre; Twilley, Robert; Castaneda-Moya, Edward; Riul, Pablo; Cifuentes-Jara, Miguel; Manrow-Villalobos, Marilyn; et al. (2023): Dataset: Global controls on carbon storage in mangrove soils. Smithsonian Environmental Research Center. Dataset. https://doi.org/10.25573/serc.21295713.v1
Southeast Everglades, FL, USA	Taylor_7	Carbonate Setting	Estuary	Carbonate Setting Estuary	42.5	74.1747	32.203	0.434151	Rovai, Andre; Twilley, Robert; Castaneda-Moya, Edward; Riul, Pablo; Cifuentes-Jara, Miguel; Manrow-Villalobos, Marilyn; et al. (2023): Dataset: Global controls on carbon storage in mangrove soils. Smithsonian Environmental Research Center. Dataset. https://doi.org/10.25573/serc.21295713.v1
Southeast Everglades, FL, USA	Taylor_7	Carbonate Setting	Estuary	Carbonate Setting Estuary	42.5	80.4898	40.6412	0.504924	Rovai, Andre; Twilley, Robert; Castaneda-Moya, Edward; Riul, Pablo; Cifuentes-Jara, Miguel; Manrow-Villalobos, Marilyn; et al. (2023): Dataset: Global controls on carbon storage in mangrove soils. Smithsonian Environmental Research Center. Dataset. https://doi.org/10.25573/serc.21295713.v1
Southeast Everglades, FL, USA	Taylor_8	Carbonate Setting	Estuary	Carbonate Setting Estuary	42.5	61.4391	28.8187	0.469061	Rovai, Andre; Twilley, Robert; Castaneda-Moya, Edward; Riul, Pablo; Cifuentes-Jara, Miguel; Manrow-Villalobos, Marilyn; et al. (2023): Dataset: Global controls on carbon storage in mangrove soils. Smithsonian Environmental Research Center. Dataset. https://doi.org/10.25573/serc.21295713.v1
Southeast Everglades, FL, USA	Taylor_8	Carbonate Setting	Estuary	Carbonate Setting Estuary	42.5	73.965	29.3396	0.396669	Rovai, Andre; Twilley, Robert; Castaneda-Moya, Edward; Riul, Pablo; Cifuentes-Jara, Miguel; Manrow-Villalobos, Marilyn; et al. (2023): Dataset: Global controls on carbon storage in mangrove soils. Smithsonian Environmental Research Center. Dataset. https://doi.org/10.25573/serc.21295713.v1
Southeast Everglades, FL, USA	Taylor_8	Carbonate Setting	Estuary	Carbonate Setting Estuary	42.5	74.2509	32.7272	0.440765	Rovai, Andre; Twilley, Robert; Castaneda-Moya, Edward; Riul, Pablo; Cifuentes-Jara, Miguel; Manrow-Villalobos, Marilyn; et al. (2023): Dataset: Global controls on carbon storage in mangrove soils. Smithsonian Environmental Research Center. Dataset. https://doi.org/10.25573/serc.21295713.v1
Southeast Everglades, FL, USA	Shell_Island	Carbonate Setting	Estuary	Carbonate Setting Estuary	72.5	10.1899	3.2573	0.319658	Rovai, Andre; Twilley, Robert; Castaneda-Moya, Edward; Riul, Pablo; Cifuentes-Jara, Miguel; Manrow-Villalobos, Marilyn; et al. (2023): Dataset: Global controls on carbon storage in mangrove soils. Smithsonian Environmental Research Center. Dataset. https://doi.org/10.25573/serc.21295713.v1
Southeast Everglades, FL, USA	Shell_Island	Carbonate Setting	Estuary	Carbonate Setting Estuary	72.5	11.5629	4.6708	0.403946	Rovai, Andre; Twilley, Robert; Castaneda-Moya, Edward; Riul, Pablo; Cifuentes-Jara, Miguel; Manrow-Villalobos, Marilyn; et al. (2023): Dataset: Global controls on carbon storage in mangrove soils. Smithsonian Environmental Research Center. Dataset. https://doi.org/10.25573/serc.21295713.v1
Southeast Everglades, FL, USA	Shell_Island	Carbonate Setting	Estuary	Carbonate Setting Estuary	72.5	18.5673	2.9933	0.161213	Rovai, Andre; Twilley, Robert; Castaneda-Moya, Edward; Riul, Pablo; Cifuentes-Jara, Miguel; Manrow-Villalobos, Marilyn; et al. (2023): Dataset: Global controls on carbon storage in mangrove soils. Smithsonian Environmental Research Center. Dataset. https://doi.org/10.25573/serc.21295713.v1
Southeast Everglades, FL, USA	Taylor_7	Carbonate Setting	Estuary	Carbonate Setting Estuary	72.5	59.2928	29.0802	0.490451	Rovai, Andre; Twilley, Robert; Castaneda-Moya, Edward; Riul, Pablo; Cifuentes-Jara, Miguel; Manrow-Villalobos, Marilyn; et al. (2023): Dataset: Global controls on carbon storage in mangrove soils. Smithsonian Environmental Research Center. Dataset. https://doi.org/10.25573/serc.21295713.v1
Southeast Everglades, FL, USA	Taylor_7	Carbonate Setting	Estuary	Carbonate Setting Estuary	72.5	64.4363	31.88	0.494752	Rovai, Andre; Twilley, Robert; Castaneda-Moya, Edward; Riul, Pablo; Cifuentes-Jara, Miguel; Manrow-Villalobos, Marilyn; et al. (2023): Dataset: Global controls on carbon storage in mangrove soils. Smithsonian Environmental Research Center. Dataset. https://doi.org/10.25573/serc.21295713.v1
Southeast Everglades, FL, USA	Taylor_7	Carbonate Setting	Estuary	Carbonate Setting Estuary	72.5	65.22	30.0593	0.460891	Rovai, Andre; Twilley, Robert; Castaneda-Moya, Edward; Riul, Pablo; Cifuentes-Jara, Miguel; Manrow-Villalobos, Marilyn; et al. (2023): Dataset: Global controls on carbon storage in mangrove soils. Smithsonian Environmental Research Center. Dataset. https://doi.org/10.25573/serc.21295713.v1
Southeast Everglades, FL, USA	Taylor_8	Carbonate Setting	Estuary	Carbonate Setting Estuary	72.5	28.181	9.9074	0.351563	Rovai, Andre; Twilley, Robert; Castaneda-Moya, Edward; Riul, Pablo; Cifuentes-Jara, Miguel; Manrow-Villalobos, Marilyn; et al. (2023): Dataset: Global controls on carbon storage in mangrove soils. Smithsonian Environmental Research Center. Dataset. https://doi.org/10.25573/serc.21295713.v1
Southeast Everglades, FL, USA	Taylor_8	Carbonate Setting	Estuary	Carbonate Setting Estuary	72.5	72.3622	29.8322	0.412262	Rovai, Andre; Twilley, Robert; Castaneda-Moya, Edward; Riul, Pablo; Cifuentes-Jara, Miguel; Manrow-Villalobos, Marilyn; et al. (2023): Dataset: Global controls on carbon storage in mangrove soils. Smithsonian Environmental Research Center. Dataset. https://doi.org/10.25573/serc.21295713.v1
Southeast Everglades, FL, USA	Taylor_8	Carbonate Setting	Estuary	Carbonate Setting Estuary	72.5	73.491	29.1043	0.396026	Rovai, Andre; Twilley, Robert; Castaneda-Moya, Edward; Riul, Pablo; Cifuentes-Jara, Miguel; Manrow-Villalobos, Marilyn; et al. (2023): Dataset: Global controls on carbon storage in mangrove soils. Smithsonian Environmental Research Center. Dataset. https://doi.org/10.25573/serc.21295713.v1
Southwest Everglades, FL, USA	WSC_10	Carbonate Setting	Estuary	Carbonate Setting Estuary	1	17.5874	11.4853	0.65304	Breithaupt, J. L., Smoak, J. M., Sanders, C. J., & Troxler, T. G. (2019). Spatial Variability of Organic Carbon, CaCO3 and Nutrient Burial Rates Spanning a Mangrove Productivity Gradient in the Coastal Everglades. Ecosystems, 22(4), 844–858. https://doi.org/10.1007/s10021-018-0306-10
Southwest Everglades, FL, USA	WSC_11	Carbonate Setting	Estuary	Carbonate Setting Estuary	2	79.8918	37.6041	0.470688	Breithaupt, J. L., Smoak, J. M., Sanders, C. J., & Troxler, T. G. (2019). Spatial Variability of Organic Carbon, CaCO3 and Nutrient Burial Rates Spanning a Mangrove Productivity Gradient in the Coastal Everglades. Ecosystems, 22(4), 844–858. https://doi.org/10.1007/s10021-018-0306-58
Southwest Everglades, FL, USA	WSC_12	Carbonate Setting	Estuary	Carbonate Setting Estuary	2	32.1003	15.3283	0.477514	Breithaupt, J. L., Smoak, J. M., Sanders, C. J., & Troxler, T. G. (2019). Spatial Variability of Organic Carbon, CaCO3 and Nutrient Burial Rates Spanning a Mangrove Productivity Gradient in the Coastal Everglades. Ecosystems, 22(4), 844–858. https://doi.org/10.1007/s10021-018-0306-66
Southwest Everglades, FL, USA	WSC_13	Carbonate Setting	Estuary	Carbonate Setting Estuary	2	16.4999	12.2275	0.741064	Breithaupt, J. L., Smoak, J. M., Sanders, C. J., & Troxler, T. G. (2019). Spatial Variability of Organic Carbon, CaCO3 and Nutrient Burial Rates Spanning a Mangrove Productivity Gradient in the Coastal Everglades. Ecosystems, 22(4), 844–858. https://doi.org/10.1007/s10021-018-0306-84
Southwest Everglades, FL, USA	WSC_2A	Carbonate Setting	Estuary	Carbonate Setting Estuary	2	71.444	30.8607	0.431956	Breithaupt, J. L., Smoak, J. M., Sanders, C. J., & Troxler, T. G. (2019). Spatial Variability of Organic Carbon, CaCO3 and Nutrient Burial Rates Spanning a Mangrove Productivity Gradient in the Coastal Everglades. Ecosystems, 22(4), 844–858. https://doi.org/10.1007/s10021-018-0306-86
Southwest Everglades, FL, USA	WSC_3	Carbonate Setting	Estuary	Carbonate Setting Estuary	2	70.8687	36.3415	0.5128	Breithaupt, J. L., Smoak, J. M., Sanders, C. J., & Troxler, T. G. (2019). Spatial Variability of Organic Carbon, CaCO3 and Nutrient Burial Rates Spanning a Mangrove Productivity Gradient in the Coastal Everglades. Ecosystems, 22(4), 844–858. https://doi.org/10.1007/s10021-018-0306-100
Southwest Everglades, FL, USA	WSC_4.1	Carbonate Setting	Estuary	Carbonate Setting Estuary	2	59.0544	30.0432	0.508738	Breithaupt, J. L., Smoak, J. M., Sanders, C. J., & Troxler, T. G. (2019). Spatial Variability of Organic Carbon, CaCO3 and Nutrient Burial Rates Spanning a Mangrove Productivity Gradient in the Coastal Everglades. Ecosystems, 22(4), 844–858. https://doi.org/10.1007/s10021-018-0306-124
Southwest Everglades, FL, USA	WSC_6	Carbonate Setting	Estuary	Carbonate Setting Estuary	2	25.3757	12.9081	0.50868	Breithaupt, J. L., Smoak, J. M., Sanders, C. J., & Troxler, T. G. (2019). Spatial Variability of Organic Carbon, CaCO3 and Nutrient Burial Rates Spanning a Mangrove Productivity Gradient in the Coastal Everglades. Ecosystems, 22(4), 844–858. https://doi.org/10.1007/s10021-018-0306-148
Southwest Everglades, FL, USA	WSC_7	Carbonate Setting	Estuary	Carbonate Setting Estuary	2	83.3114	35.0311	0.420483	Breithaupt, J. L., Smoak, J. M., Sanders, C. J., & Troxler, T. G. (2019). Spatial Variability of Organic Carbon, CaCO3 and Nutrient Burial Rates Spanning a Mangrove Productivity Gradient in the Coastal Everglades. Ecosystems, 22(4), 844–858. https://doi.org/10.1007/s10021-018-0306-182
Southwest Everglades, FL, USA	WSC_8A	Carbonate Setting	Estuary	Carbonate Setting Estuary	2	69.7763	30.8705	0.442421	Breithaupt, J. L., Smoak, J. M., Sanders, C. J., & Troxler, T. G. (2019). Spatial Variability of Organic Carbon, CaCO3 and Nutrient Burial Rates Spanning a Mangrove Productivity Gradient in the Coastal Everglades. Ecosystems, 22(4), 844–858. https://doi.org/10.1007/s10021-018-0306-206
Southwest Everglades, FL, USA	WSC_9	Carbonate Setting	Estuary	Carbonate Setting Estuary	2	54.2976	25.0698	0.46171	Breithaupt, J. L., Smoak, J. M., Sanders, C. J., & Troxler, T. G. (2019). Spatial Variability of Organic Carbon, CaCO3 and Nutrient Burial Rates Spanning a Mangrove Productivity Gradient in the Coastal Everglades. Ecosystems, 22(4), 844–858. https://doi.org/10.1007/s10021-018-0306-231
Southwest Everglades, FL, USA	WSC_10	Carbonate Setting	Estuary	Carbonate Setting Estuary	3	15.8179	11.5037	0.727259	Breithaupt, J. L., Smoak, J. M., Sanders, C. J., & Troxler, T. G. (2019). Spatial Variability of Organic Carbon, CaCO3 and Nutrient Burial Rates Spanning a Mangrove Productivity Gradient in the Coastal Everglades. Ecosystems, 22(4), 844–858. https://doi.org/10.1007/s10021-018-0306-8
Southwest Everglades, FL, USA	WSC_11	Carbonate Setting	Estuary	Carbonate Setting Estuary	4	74.5522	34.1679	0.458309	Breithaupt, J. L., Smoak, J. M., Sanders, C. J., & Troxler, T. G. (2019). Spatial Variability of Organic Carbon, CaCO3 and Nutrient Burial Rates Spanning a Mangrove Productivity Gradient in the Coastal Everglades. Ecosystems, 22(4), 844–858. https://doi.org/10.1007/s10021-018-0306-51
Southwest Everglades, FL, USA	WSC_12	Carbonate Setting	Estuary	Carbonate Setting Estuary	4	19.2145	12.9164	0.672219	Breithaupt, J. L., Smoak, J. M., Sanders, C. J., & Troxler, T. G. (2019). Spatial Variability of Organic Carbon, CaCO3 and Nutrient Burial Rates Spanning a Mangrove Productivity Gradient in the Coastal Everglades. Ecosystems, 22(4), 844–858. https://doi.org/10.1007/s10021-018-0306-59
Southwest Everglades, FL, USA	WSC_13	Carbonate Setting	Estuary	Carbonate Setting Estuary	4	14.6771	9.43411	0.642776	Breithaupt, J. L., Smoak, J. M., Sanders, C. J., & Troxler, T. G. (2019). Spatial Variability of Organic Carbon, CaCO3 and Nutrient Burial Rates Spanning a Mangrove Productivity Gradient in the Coastal Everglades. Ecosystems, 22(4), 844–858. https://doi.org/10.1007/s10021-018-0306-81
Southwest Everglades, FL, USA	WSC_2A	Carbonate Setting	Estuary	Carbonate Setting Estuary	4	83.3186	41.0837	0.493091	Breithaupt, J. L., Smoak, J. M., Sanders, C. J., & Troxler, T. G. (2019). Spatial Variability of Organic Carbon, CaCO3 and Nutrient Burial Rates Spanning a Mangrove Productivity Gradient in the Coastal Everglades. Ecosystems, 22(4), 844–858. https://doi.org/10.1007/s10021-018-0306-90
Southwest Everglades, FL, USA	WSC_3	Carbonate Setting	Estuary	Carbonate Setting Estuary	4	63.3617	30.8831	0.487409	Breithaupt, J. L., Smoak, J. M., Sanders, C. J., & Troxler, T. G. (2019). Spatial Variability of Organic Carbon, CaCO3 and Nutrient Burial Rates Spanning a Mangrove Productivity Gradient in the Coastal Everglades. Ecosystems, 22(4), 844–858. https://doi.org/10.1007/s10021-018-0306-99
Southwest Everglades, FL, USA	WSC_4.1	Carbonate Setting	Estuary	Carbonate Setting Estuary	4	54.6339	23.6354	0.432614	Breithaupt, J. L., Smoak, J. M., Sanders, C. J., & Troxler, T. G. (2019). Spatial Variability of Organic Carbon, CaCO3 and Nutrient Burial Rates Spanning a Mangrove Productivity Gradient in the Coastal Everglades. Ecosystems, 22(4), 844–858. https://doi.org/10.1007/s10021-018-0306-116
Southwest Everglades, FL, USA	WSC_6	Carbonate Setting	Estuary	Carbonate Setting Estuary	4	30.6549	14.8181	0.483385	Breithaupt, J. L., Smoak, J. M., Sanders, C. J., & Troxler, T. G. (2019). Spatial Variability of Organic Carbon, CaCO3 and Nutrient Burial Rates Spanning a Mangrove Productivity Gradient in the Coastal Everglades. Ecosystems, 22(4), 844–858. https://doi.org/10.1007/s10021-018-0306-151
Southwest Everglades, FL, USA	WSC_7	Carbonate Setting	Estuary	Carbonate Setting Estuary	4	76.4033	36.6866	0.48017	Breithaupt, J. L., Smoak, J. M., Sanders, C. J., & Troxler, T. G. (2019). Spatial Variability of Organic Carbon, CaCO3 and Nutrient Burial Rates Spanning a Mangrove Productivity Gradient in the Coastal Everglades. Ecosystems, 22(4), 844–858. https://doi.org/10.1007/s10021-018-0306-169
Southwest Everglades, FL, USA	WSC_8A	Carbonate Setting	Estuary	Carbonate Setting Estuary	4	63.8754	27.9592	0.437715	Breithaupt, J. L., Smoak, J. M., Sanders, C. J., & Troxler, T. G. (2019). Spatial Variability of Organic Carbon, CaCO3 and Nutrient Burial Rates Spanning a Mangrove Productivity Gradient in the Coastal Everglades. Ecosystems, 22(4), 844–858. https://doi.org/10.1007/s10021-018-0306-196
Southwest Everglades, FL, USA	WSC_9	Carbonate Setting	Estuary	Carbonate Setting Estuary	4	34.5409	11.6643	0.337696	Breithaupt, J. L., Smoak, J. M., Sanders, C. J., & Troxler, T. G. (2019). Spatial Variability of Organic Carbon, CaCO3 and Nutrient Burial Rates Spanning a Mangrove Productivity Gradient in the Coastal Everglades. Ecosystems, 22(4), 844–858. https://doi.org/10.1007/s10021-018-0306-208
Southwest Everglades, FL, USA	WSC_10	Carbonate Setting	Estuary	Carbonate Setting Estuary	6	14.5688	10.7045	0.734757	Breithaupt, J. L., Smoak, J. M., Sanders, C. J., & Troxler, T. G. (2019). Spatial Variability of Organic Carbon, CaCO3 and Nutrient Burial Rates Spanning a Mangrove Productivity Gradient in the Coastal Everglades. Ecosystems, 22(4), 844–858. https://doi.org/10.1007/s10021-018-0306-7
Southwest Everglades, FL, USA	WSC_11	Carbonate Setting	Estuary	Carbonate Setting Estuary	6	70.6864	34.1698	0.483399	Breithaupt, J. L., Smoak, J. M., Sanders, C. J., & Troxler, T. G. (2019). Spatial Variability of Organic Carbon, CaCO3 and Nutrient Burial Rates Spanning a Mangrove Productivity Gradient in the Coastal Everglades. Ecosystems, 22(4), 844–858. https://doi.org/10.1007/s10021-018-0306-48
Southwest Everglades, FL, USA	WSC_12	Carbonate Setting	Estuary	Carbonate Setting Estuary	6	24.3449	13.1764	0.54124	Breithaupt, J. L., Smoak, J. M., Sanders, C. J., & Troxler, T. G. (2019). Spatial Variability of Organic Carbon, CaCO3 and Nutrient Burial Rates Spanning a Mangrove Productivity Gradient in the Coastal Everglades. Ecosystems, 22(4), 844–858. https://doi.org/10.1007/s10021-018-0306-60
Southwest Everglades, FL, USA	WSC_2A	Carbonate Setting	Estuary	Carbonate Setting Estuary	6	83.0895	41.6641	0.501436	Breithaupt, J. L., Smoak, J. M., Sanders, C. J., & Troxler, T. G. (2019). Spatial Variability of Organic Carbon, CaCO3 and Nutrient Burial Rates Spanning a Mangrove Productivity Gradient in the Coastal Everglades. Ecosystems, 22(4), 844–858. https://doi.org/10.1007/s10021-018-0306-88
Southwest Everglades, FL, USA	WSC_3	Carbonate Setting	Estuary	Carbonate Setting Estuary	6	76.526	38.474	0.502757	Breithaupt, J. L., Smoak, J. M., Sanders, C. J., & Troxler, T. G. (2019). Spatial Variability of Organic Carbon, CaCO3 and Nutrient Burial Rates Spanning a Mangrove Productivity Gradient in the Coastal Everglades. Ecosystems, 22(4), 844–858. https://doi.org/10.1007/s10021-018-0306-101
Southwest Everglades, FL, USA	WSC_4.1	Carbonate Setting	Estuary	Carbonate Setting Estuary	6	61.5499	30.7948	0.500323	Breithaupt, J. L., Smoak, J. M., Sanders, C. J., & Troxler, T. G. (2019). Spatial Variability of Organic Carbon, CaCO3 and Nutrient Burial Rates Spanning a Mangrove Productivity Gradient in the Coastal Everglades. Ecosystems, 22(4), 844–858. https://doi.org/10.1007/s10021-018-0306-134
Southwest Everglades, FL, USA	WSC_6	Carbonate Setting	Estuary	Carbonate Setting Estuary	6	21.3393	11.2665	0.527971	Breithaupt, J. L., Smoak, J. M., Sanders, C. J., & Troxler, T. G. (2019). Spatial Variability of Organic Carbon, CaCO3 and Nutrient Burial Rates Spanning a Mangrove Productivity Gradient in the Coastal Everglades. Ecosystems, 22(4), 844–858. https://doi.org/10.1007/s10021-018-0306-147
Southwest Everglades, FL, USA	WSC_7	Carbonate Setting	Estuary	Carbonate Setting Estuary	6	78.7329	36.7791	0.467138	Breithaupt, J. L., Smoak, J. M., Sanders, C. J., & Troxler, T. G. (2019). Spatial Variability of Organic Carbon, CaCO3 and Nutrient Burial Rates Spanning a Mangrove Productivity Gradient in the Coastal Everglades. Ecosystems, 22(4), 844–858. https://doi.org/10.1007/s10021-018-0306-180
Southwest Everglades, FL, USA	WSC_8A	Carbonate Setting	Estuary	Carbonate Setting Estuary	6	57.3429	28.7632	0.501601	Breithaupt, J. L., Smoak, J. M., Sanders, C. J., & Troxler, T. G. (2019). Spatial Variability of Organic Carbon, CaCO3 and Nutrient Burial Rates Spanning a Mangrove Productivity Gradient in the Coastal Everglades. Ecosystems, 22(4), 844–858. https://doi.org/10.1007/s10021-018-0306-185
Southwest Everglades, FL, USA	WSC_9	Carbonate Setting	Estuary	Carbonate Setting Estuary	6	20.2388	11.0125	0.544129	Breithaupt, J. L., Smoak, J. M., Sanders, C. J., & Troxler, T. G. (2019). Spatial Variability of Organic Carbon, CaCO3 and Nutrient Burial Rates Spanning a Mangrove Productivity Gradient in the Coastal Everglades. Ecosystems, 22(4), 844–858. https://doi.org/10.1007/s10021-018-0306-207
Southwest Everglades, FL, USA	WSC_10	Carbonate Setting	Estuary	Carbonate Setting Estuary	8	12.5848	8.97356	0.713047	Breithaupt, J. L., Smoak, J. M., Sanders, C. J., & Troxler, T. G. (2019). Spatial Variability of Organic Carbon, CaCO3 and Nutrient Burial Rates Spanning a Mangrove Productivity Gradient in the Coastal Everglades. Ecosystems, 22(4), 844–858. https://doi.org/10.1007/s10021-018-0306-5
Southwest Everglades, FL, USA	WSC_11	Carbonate Setting	Estuary	Carbonate Setting Estuary	8	77.047	35.1543	0.456271	Breithaupt, J. L., Smoak, J. M., Sanders, C. J., & Troxler, T. G. (2019). Spatial Variability of Organic Carbon, CaCO3 and Nutrient Burial Rates Spanning a Mangrove Productivity Gradient in the Coastal Everglades. Ecosystems, 22(4), 844–858. https://doi.org/10.1007/s10021-018-0306-56
Southwest Everglades, FL, USA	WSC_12	Carbonate Setting	Estuary	Carbonate Setting Estuary	8	42.288	14.9481	0.353484	Breithaupt, J. L., Smoak, J. M., Sanders, C. J., & Troxler, T. G. (2019). Spatial Variability of Organic Carbon, CaCO3 and Nutrient Burial Rates Spanning a Mangrove Productivity Gradient in the Coastal Everglades. Ecosystems, 22(4), 844–858. https://doi.org/10.1007/s10021-018-0306-75
Southwest Everglades, FL, USA	WSC_2A	Carbonate Setting	Estuary	Carbonate Setting Estuary	8	81.3823	40.8953	0.502509	Breithaupt, J. L., Smoak, J. M., Sanders, C. J., & Troxler, T. G. (2019). Spatial Variability of Organic Carbon, CaCO3 and Nutrient Burial Rates Spanning a Mangrove Productivity Gradient in the Coastal Everglades. Ecosystems, 22(4), 844–858. https://doi.org/10.1007/s10021-018-0306-87
Southwest Everglades, FL, USA	WSC_3	Carbonate Setting	Estuary	Carbonate Setting Estuary	8	77.9617	38.0339	0.487854	Breithaupt, J. L., Smoak, J. M., Sanders, C. J., & Troxler, T. G. (2019). Spatial Variability of Organic Carbon, CaCO3 and Nutrient Burial Rates Spanning a Mangrove Productivity Gradient in the Coastal Everglades. Ecosystems, 22(4), 844–858. https://doi.org/10.1007/s10021-018-0306-105
Southwest Everglades, FL, USA	WSC_4.1	Carbonate Setting	Estuary	Carbonate Setting Estuary	8	62.454	29.5513	0.473169	Breithaupt, J. L., Smoak, J. M., Sanders, C. J., & Troxler, T. G. (2019). Spatial Variability of Organic Carbon, CaCO3 and Nutrient Burial Rates Spanning a Mangrove Productivity Gradient in the Coastal Everglades. Ecosystems, 22(4), 844–858. https://doi.org/10.1007/s10021-018-0306-139
Southwest Everglades, FL, USA	WSC_6	Carbonate Setting	Estuary	Carbonate Setting Estuary	8	35.7702	13.5401	0.378531	Breithaupt, J. L., Smoak, J. M., Sanders, C. J., & Troxler, T. G. (2019). Spatial Variability of Organic Carbon, CaCO3 and Nutrient Burial Rates Spanning a Mangrove Productivity Gradient in the Coastal Everglades. Ecosystems, 22(4), 844–858. https://doi.org/10.1007/s10021-018-0306-159
Southwest Everglades, FL, USA	WSC_7	Carbonate Setting	Estuary	Carbonate Setting Estuary	8	77.3438	37.4027	0.48359	Breithaupt, J. L., Smoak, J. M., Sanders, C. J., & Troxler, T. G. (2019). Spatial Variability of Organic Carbon, CaCO3 and Nutrient Burial Rates Spanning a Mangrove Productivity Gradient in the Coastal Everglades. Ecosystems, 22(4), 844–858. https://doi.org/10.1007/s10021-018-0306-174
Southwest Everglades, FL, USA	WSC_8A	Carbonate Setting	Estuary	Carbonate Setting Estuary	8	65.6413	28.4092	0.432795	Breithaupt, J. L., Smoak, J. M., Sanders, C. J., & Troxler, T. G. (2019). Spatial Variability of Organic Carbon, CaCO3 and Nutrient Burial Rates Spanning a Mangrove Productivity Gradient in the Coastal Everglades. Ecosystems, 22(4), 844–858. https://doi.org/10.1007/s10021-018-0306-199
Southwest Everglades, FL, USA	WSC_9	Carbonate Setting	Estuary	Carbonate Setting Estuary	8	34.5485	22.6117	0.654491	Breithaupt, J. L., Smoak, J. M., Sanders, C. J., & Troxler, T. G. (2019). Spatial Variability of Organic Carbon, CaCO3 and Nutrient Burial Rates Spanning a Mangrove Productivity Gradient in the Coastal Everglades. Ecosystems, 22(4), 844–858. https://doi.org/10.1007/s10021-018-0306-209
Southwest Everglades, FL, USA	WSC_10	Carbonate Setting	Estuary	Carbonate Setting Estuary	10	25.8619	11.0475	0.427171	Breithaupt, J. L., Smoak, J. M., Sanders, C. J., & Troxler, T. G. (2019). Spatial Variability of Organic Carbon, CaCO3 and Nutrient Burial Rates Spanning a Mangrove Productivity Gradient in the Coastal Everglades. Ecosystems, 22(4), 844–858. https://doi.org/10.1007/s10021-018-0306-28
Southwest Everglades, FL, USA	WSC_11	Carbonate Setting	Estuary	Carbonate Setting Estuary	10	77.1382	35.9364	0.46587	Breithaupt, J. L., Smoak, J. M., Sanders, C. J., & Troxler, T. G. (2019). Spatial Variability of Organic Carbon, CaCO3 and Nutrient Burial Rates Spanning a Mangrove Productivity Gradient in the Coastal Everglades. Ecosystems, 22(4), 844–858. https://doi.org/10.1007/s10021-018-0306-57
Southwest Everglades, FL, USA	WSC_12	Carbonate Setting	Estuary	Carbonate Setting Estuary	10	34.0394	15.8066	0.464361	Breithaupt, J. L., Smoak, J. M., Sanders, C. J., & Troxler, T. G. (2019). Spatial Variability of Organic Carbon, CaCO3 and Nutrient Burial Rates Spanning a Mangrove Productivity Gradient in the Coastal Everglades. Ecosystems, 22(4), 844–858. https://doi.org/10.1007/s10021-018-0306-69
Southwest Everglades, FL, USA	WSC_13	Carbonate Setting	Estuary	Carbonate Setting Estuary	10	14.9239	10.2103	0.684155	Breithaupt, J. L., Smoak, J. M., Sanders, C. J., & Troxler, T. G. (2019). Spatial Variability of Organic Carbon, CaCO3 and Nutrient Burial Rates Spanning a Mangrove Productivity Gradient in the Coastal Everglades. Ecosystems, 22(4), 844–858. https://doi.org/10.1007/s10021-018-0306-83
Southwest Everglades, FL, USA	WSC_2A	Carbonate Setting	Estuary	Carbonate Setting Estuary	10	83.2926	41.0836	0.493244	Breithaupt, J. L., Smoak, J. M., Sanders, C. J., & Troxler, T. G. (2019). Spatial Variability of Organic Carbon, CaCO3 and Nutrient Burial Rates Spanning a Mangrove Productivity Gradient in the Coastal Everglades. Ecosystems, 22(4), 844–858. https://doi.org/10.1007/s10021-018-0306-89
Southwest Everglades, FL, USA	WSC_3	Carbonate Setting	Estuary	Carbonate Setting Estuary	10	79.5137	40.406	0.508164	Breithaupt, J. L., Smoak, J. M., Sanders, C. J., & Troxler, T. G. (2019). Spatial Variability of Organic Carbon, CaCO3 and Nutrient Burial Rates Spanning a Mangrove Productivity Gradient in the Coastal Everglades. Ecosystems, 22(4), 844–858. https://doi.org/10.1007/s10021-018-0306-109
Southwest Everglades, FL, USA	WSC_4.1	Carbonate Setting	Estuary	Carbonate Setting Estuary	10	62.3074	28.8323	0.462743	Breithaupt, J. L., Smoak, J. M., Sanders, C. J., & Troxler, T. G. (2019). Spatial Variability of Organic Carbon, CaCO3 and Nutrient Burial Rates Spanning a Mangrove Productivity Gradient in the Coastal Everglades. Ecosystems, 22(4), 844–858. https://doi.org/10.1007/s10021-018-0306-137
Southwest Everglades, FL, USA	WSC_6	Carbonate Setting	Estuary	Carbonate Setting Estuary	10	26.465	13.6585	0.516094	Breithaupt, J. L., Smoak, J. M., Sanders, C. J., & Troxler, T. G. (2019). Spatial Variability of Organic Carbon, CaCO3 and Nutrient Burial Rates Spanning a Mangrove Productivity Gradient in the Coastal Everglades. Ecosystems, 22(4), 844–858. https://doi.org/10.1007/s10021-018-0306-149
Southwest Everglades, FL, USA	WSC_7	Carbonate Setting	Estuary	Carbonate Setting Estuary	10	77.6935	37.5101	0.482796	Breithaupt, J. L., Smoak, J. M., Sanders, C. J., & Troxler, T. G. (2019). Spatial Variability of Organic Carbon, CaCO3 and Nutrient Burial Rates Spanning a Mangrove Productivity Gradient in the Coastal Everglades. Ecosystems, 22(4), 844–858. https://doi.org/10.1007/s10021-018-0306-177
Southwest Everglades, FL, USA	WSC_8A	Carbonate Setting	Estuary	Carbonate Setting Estuary	10	63.4121	29.2055	0.460566	Breithaupt, J. L., Smoak, J. M., Sanders, C. J., & Troxler, T. G. (2019). Spatial Variability of Organic Carbon, CaCO3 and Nutrient Burial Rates Spanning a Mangrove Productivity Gradient in the Coastal Everglades. Ecosystems, 22(4), 844–858. https://doi.org/10.1007/s10021-018-0306-193
Southwest Everglades, FL, USA	WSC_9	Carbonate Setting	Estuary	Carbonate Setting Estuary	10	39.2792	21.7841	0.554598	Breithaupt, J. L., Smoak, J. M., Sanders, C. J., & Troxler, T. G. (2019). Spatial Variability of Organic Carbon, CaCO3 and Nutrient Burial Rates Spanning a Mangrove Productivity Gradient in the Coastal Everglades. Ecosystems, 22(4), 844–858. https://doi.org/10.1007/s10021-018-0306-210
Southwest Everglades, FL, USA	WSC_10	Carbonate Setting	Estuary	Carbonate Setting Estuary	11	27.4561	11.7589	0.428282	Breithaupt, J. L., Smoak, J. M., Sanders, C. J., & Troxler, T. G. (2019). Spatial Variability of Organic Carbon, CaCO3 and Nutrient Burial Rates Spanning a Mangrove Productivity Gradient in the Coastal Everglades. Ecosystems, 22(4), 844–858. https://doi.org/10.1007/s10021-018-0306-32
Southwest Everglades, FL, USA	WSC_11	Carbonate Setting	Estuary	Carbonate Setting Estuary	11	76.26	35.6675	0.467709	Breithaupt, J. L., Smoak, J. M., Sanders, C. J., & Troxler, T. G. (2019). Spatial Variability of Organic Carbon, CaCO3 and Nutrient Burial Rates Spanning a Mangrove Productivity Gradient in the Coastal Everglades. Ecosystems, 22(4), 844–858. https://doi.org/10.1007/s10021-018-0306-55
Southwest Everglades, FL, USA	WSC_12	Carbonate Setting	Estuary	Carbonate Setting Estuary	11	26.8506	14.1461	0.526847	Breithaupt, J. L., Smoak, J. M., Sanders, C. J., & Troxler, T. G. (2019). Spatial Variability of Organic Carbon, CaCO3 and Nutrient Burial Rates Spanning a Mangrove Productivity Gradient in the Coastal Everglades. Ecosystems, 22(4), 844–858. https://doi.org/10.1007/s10021-018-0306-61
Southwest Everglades, FL, USA	WSC_13	Carbonate Setting	Estuary	Carbonate Setting Estuary	11	14.9172	10.1817	0.682543	Breithaupt, J. L., Smoak, J. M., Sanders, C. J., & Troxler, T. G. (2019). Spatial Variability of Organic Carbon, CaCO3 and Nutrient Burial Rates Spanning a Mangrove Productivity Gradient in the Coastal Everglades. Ecosystems, 22(4), 844–858. https://doi.org/10.1007/s10021-018-0306-82
Southwest Everglades, FL, USA	WSC_2A	Carbonate Setting	Estuary	Carbonate Setting Estuary	11	83.5152	41.6693	0.498942	Breithaupt, J. L., Smoak, J. M., Sanders, C. J., & Troxler, T. G. (2019). Spatial Variability of Organic Carbon, CaCO3 and Nutrient Burial Rates Spanning a Mangrove Productivity Gradient in the Coastal Everglades. Ecosystems, 22(4), 844–858. https://doi.org/10.1007/s10021-018-0306-91
Southwest Everglades, FL, USA	WSC_3	Carbonate Setting	Estuary	Carbonate Setting Estuary	11	81.0721	41.7155	0.514547	Breithaupt, J. L., Smoak, J. M., Sanders, C. J., & Troxler, T. G. (2019). Spatial Variability of Organic Carbon, CaCO3 and Nutrient Burial Rates Spanning a Mangrove Productivity Gradient in the Coastal Everglades. Ecosystems, 22(4), 844–858. https://doi.org/10.1007/s10021-018-0306-115
Southwest Everglades, FL, USA	WSC_4.1	Carbonate Setting	Estuary	Carbonate Setting Estuary	11	60.9397	29.7639	0.488416	Breithaupt, J. L., Smoak, J. M., Sanders, C. J., & Troxler, T. G. (2019). Spatial Variability of Organic Carbon, CaCO3 and Nutrient Burial Rates Spanning a Mangrove Productivity Gradient in the Coastal Everglades. Ecosystems, 22(4), 844–858. https://doi.org/10.1007/s10021-018-0306-133
Southwest Everglades, FL, USA	WSC_6	Carbonate Setting	Estuary	Carbonate Setting Estuary	11	34.4024	13.7871	0.400761	Breithaupt, J. L., Smoak, J. M., Sanders, C. J., & Troxler, T. G. (2019). Spatial Variability of Organic Carbon, CaCO3 and Nutrient Burial Rates Spanning a Mangrove Productivity Gradient in the Coastal Everglades. Ecosystems, 22(4), 844–858. https://doi.org/10.1007/s10021-018-0306-157
Southwest Everglades, FL, USA	WSC_7	Carbonate Setting	Estuary	Carbonate Setting Estuary	11	77.3251	36.492	0.47193	Breithaupt, J. L., Smoak, J. M., Sanders, C. J., & Troxler, T. G. (2019). Spatial Variability of Organic Carbon, CaCO3 and Nutrient Burial Rates Spanning a Mangrove Productivity Gradient in the Coastal Everglades. Ecosystems, 22(4), 844–858. https://doi.org/10.1007/s10021-018-0306-173
Southwest Everglades, FL, USA	WSC_9	Carbonate Setting	Estuary	Carbonate Setting Estuary	11	50.1894	21.7957	0.434268	Breithaupt, J. L., Smoak, J. M., Sanders, C. J., & Troxler, T. G. (2019). Spatial Variability of Organic Carbon, CaCO3 and Nutrient Burial Rates Spanning a Mangrove Productivity Gradient in the Coastal Everglades. Ecosystems, 22(4), 844–858. https://doi.org/10.1007/s10021-018-0306-217
Southwest Everglades, FL, USA	WSC_10	Carbonate Setting	Estuary	Carbonate Setting Estuary	12	22.8618	11.5534	0.505359	Breithaupt, J. L., Smoak, J. M., Sanders, C. J., & Troxler, T. G. (2019). Spatial Variability of Organic Carbon, CaCO3 and Nutrient Burial Rates Spanning a Mangrove Productivity Gradient in the Coastal Everglades. Ecosystems, 22(4), 844–858. https://doi.org/10.1007/s10021-018-0306-22
Southwest Everglades, FL, USA	WSC_11	Carbonate Setting	Estuary	Carbonate Setting Estuary	12	76.0401	37.5909	0.494356	Breithaupt, J. L., Smoak, J. M., Sanders, C. J., & Troxler, T. G. (2019). Spatial Variability of Organic Carbon, CaCO3 and Nutrient Burial Rates Spanning a Mangrove Productivity Gradient in the Coastal Everglades. Ecosystems, 22(4), 844–858. https://doi.org/10.1007/s10021-018-0306-54
Southwest Everglades, FL, USA	WSC_12	Carbonate Setting	Estuary	Carbonate Setting Estuary	12	31.3301	15.501	0.494764	Breithaupt, J. L., Smoak, J. M., Sanders, C. J., & Troxler, T. G. (2019). Spatial Variability of Organic Carbon, CaCO3 and Nutrient Burial Rates Spanning a Mangrove Productivity Gradient in the Coastal Everglades. Ecosystems, 22(4), 844–858. https://doi.org/10.1007/s10021-018-0306-64
Southwest Everglades, FL, USA	WSC_13	Carbonate Setting	Estuary	Carbonate Setting Estuary	12	17.225	11.3336	0.657972	Breithaupt, J. L., Smoak, J. M., Sanders, C. J., & Troxler, T. G. (2019). Spatial Variability of Organic Carbon, CaCO3 and Nutrient Burial Rates Spanning a Mangrove Productivity Gradient in the Coastal Everglades. Ecosystems, 22(4), 844–858. https://doi.org/10.1007/s10021-018-0306-85
Southwest Everglades, FL, USA	WSC_2A	Carbonate Setting	Estuary	Carbonate Setting Estuary	12	83.6973	41.401	0.494651	Breithaupt, J. L., Smoak, J. M., Sanders, C. J., & Troxler, T. G. (2019). Spatial Variability of Organic Carbon, CaCO3 and Nutrient Burial Rates Spanning a Mangrove Productivity Gradient in the Coastal Everglades. Ecosystems, 22(4), 844–858. https://doi.org/10.1007/s10021-018-0306-92
Southwest Everglades, FL, USA	WSC_3	Carbonate Setting	Estuary	Carbonate Setting Estuary	12	80.6768	39.7831	0.493116	Breithaupt, J. L., Smoak, J. M., Sanders, C. J., & Troxler, T. G. (2019). Spatial Variability of Organic Carbon, CaCO3 and Nutrient Burial Rates Spanning a Mangrove Productivity Gradient in the Coastal Everglades. Ecosystems, 22(4), 844–858. https://doi.org/10.1007/s10021-018-0306-114
Southwest Everglades, FL, USA	WSC_4.1	Carbonate Setting	Estuary	Carbonate Setting Estuary	12	60.3293	30.2647	0.501659	Breithaupt, J. L., Smoak, J. M., Sanders, C. J., & Troxler, T. G. (2019). Spatial Variability of Organic Carbon, CaCO3 and Nutrient Burial Rates Spanning a Mangrove Productivity Gradient in the Coastal Everglades. Ecosystems, 22(4), 844–858. https://doi.org/10.1007/s10021-018-0306-129
Southwest Everglades, FL, USA	WSC_6	Carbonate Setting	Estuary	Carbonate Setting Estuary	12	37.5748	15.7469	0.419082	Breithaupt, J. L., Smoak, J. M., Sanders, C. J., & Troxler, T. G. (2019). Spatial Variability of Organic Carbon, CaCO3 and Nutrient Burial Rates Spanning a Mangrove Productivity Gradient in the Coastal Everglades. Ecosystems, 22(4), 844–858. https://doi.org/10.1007/s10021-018-0306-165
Southwest Everglades, FL, USA	WSC_7	Carbonate Setting	Estuary	Carbonate Setting Estuary	12	77.607	36.3308	0.468138	Breithaupt, J. L., Smoak, J. M., Sanders, C. J., & Troxler, T. G. (2019). Spatial Variability of Organic Carbon, CaCO3 and Nutrient Burial Rates Spanning a Mangrove Productivity Gradient in the Coastal Everglades. Ecosystems, 22(4), 844–858. https://doi.org/10.1007/s10021-018-0306-175
Southwest Everglades, FL, USA	WSC_8A	Carbonate Setting	Estuary	Carbonate Setting Estuary	12	63.0606	26.9202	0.426895	Breithaupt, J. L., Smoak, J. M., Sanders, C. J., & Troxler, T. G. (2019). Spatial Variability of Organic Carbon, CaCO3 and Nutrient Burial Rates Spanning a Mangrove Productivity Gradient in the Coastal Everglades. Ecosystems, 22(4), 844–858. https://doi.org/10.1007/s10021-018-0306-191
Southwest Everglades, FL, USA	WSC_9	Carbonate Setting	Estuary	Carbonate Setting Estuary	12	51.1341	23.4575	0.458745	Breithaupt, J. L., Smoak, J. M., Sanders, C. J., & Troxler, T. G. (2019). Spatial Variability of Organic Carbon, CaCO3 and Nutrient Burial Rates Spanning a Mangrove Productivity Gradient in the Coastal Everglades. Ecosystems, 22(4), 844–858. https://doi.org/10.1007/s10021-018-0306-219
Southwest Everglades, FL, USA	WSC_11	Carbonate Setting	Estuary	Carbonate Setting Estuary	13	74.341	36.3243	0.488617	Breithaupt, J. L., Smoak, J. M., Sanders, C. J., & Troxler, T. G. (2019). Spatial Variability of Organic Carbon, CaCO3 and Nutrient Burial Rates Spanning a Mangrove Productivity Gradient in the Coastal Everglades. Ecosystems, 22(4), 844–858. https://doi.org/10.1007/s10021-018-0306-50
Southwest Everglades, FL, USA	WSC_12	Carbonate Setting	Estuary	Carbonate Setting Estuary	13	33.8245	17.4614	0.516237	Breithaupt, J. L., Smoak, J. M., Sanders, C. J., & Troxler, T. G. (2019). Spatial Variability of Organic Carbon, CaCO3 and Nutrient Burial Rates Spanning a Mangrove Productivity Gradient in the Coastal Everglades. Ecosystems, 22(4), 844–858. https://doi.org/10.1007/s10021-018-0306-68
Southwest Everglades, FL, USA	WSC_2A	Carbonate Setting	Estuary	Carbonate Setting Estuary	13	83.9469	43.146	0.513968	Breithaupt, J. L., Smoak, J. M., Sanders, C. J., & Troxler, T. G. (2019). Spatial Variability of Organic Carbon, CaCO3 and Nutrient Burial Rates Spanning a Mangrove Productivity Gradient in the Coastal Everglades. Ecosystems, 22(4), 844–858. https://doi.org/10.1007/s10021-018-0306-93
Southwest Everglades, FL, USA	WSC_3	Carbonate Setting	Estuary	Carbonate Setting Estuary	13	79.8792	39.2257	0.491063	Breithaupt, J. L., Smoak, J. M., Sanders, C. J., & Troxler, T. G. (2019). Spatial Variability of Organic Carbon, CaCO3 and Nutrient Burial Rates Spanning a Mangrove Productivity Gradient in the Coastal Everglades. Ecosystems, 22(4), 844–858. https://doi.org/10.1007/s10021-018-0306-111
Southwest Everglades, FL, USA	WSC_4.1	Carbonate Setting	Estuary	Carbonate Setting Estuary	13	65.5405	30.2877	0.462122	Breithaupt, J. L., Smoak, J. M., Sanders, C. J., & Troxler, T. G. (2019). Spatial Variability of Organic Carbon, CaCO3 and Nutrient Burial Rates Spanning a Mangrove Productivity Gradient in the Coastal Everglades. Ecosystems, 22(4), 844–858. https://doi.org/10.1007/s10021-018-0306-144
Southwest Everglades, FL, USA	WSC_6	Carbonate Setting	Estuary	Carbonate Setting Estuary	13	30.7657	15.4398	0.50185	Breithaupt, J. L., Smoak, J. M., Sanders, C. J., & Troxler, T. G. (2019). Spatial Variability of Organic Carbon, CaCO3 and Nutrient Burial Rates Spanning a Mangrove Productivity Gradient in the Coastal Everglades. Ecosystems, 22(4), 844–858. https://doi.org/10.1007/s10021-018-0306-152
Southwest Everglades, FL, USA	WSC_7	Carbonate Setting	Estuary	Carbonate Setting Estuary	13	76.764	36.2275	0.471934	Breithaupt, J. L., Smoak, J. M., Sanders, C. J., & Troxler, T. G. (2019). Spatial Variability of Organic Carbon, CaCO3 and Nutrient Burial Rates Spanning a Mangrove Productivity Gradient in the Coastal Everglades. Ecosystems, 22(4), 844–858. https://doi.org/10.1007/s10021-018-0306-170
Southwest Everglades, FL, USA	WSC_8A	Carbonate Setting	Estuary	Carbonate Setting Estuary	13	62.2452	28.1654	0.452491	Breithaupt, J. L., Smoak, J. M., Sanders, C. J., & Troxler, T. G. (2019). Spatial Variability of Organic Carbon, CaCO3 and Nutrient Burial Rates Spanning a Mangrove Productivity Gradient in the Coastal Everglades. Ecosystems, 22(4), 844–858. https://doi.org/10.1007/s10021-018-0306-190
Southwest Everglades, FL, USA	WSC_9	Carbonate Setting	Estuary	Carbonate Setting Estuary	13	53.8738	22.9653	0.42628	Breithaupt, J. L., Smoak, J. M., Sanders, C. J., & Troxler, T. G. (2019). Spatial Variability of Organic Carbon, CaCO3 and Nutrient Burial Rates Spanning a Mangrove Productivity Gradient in the Coastal Everglades. Ecosystems, 22(4), 844–858. https://doi.org/10.1007/s10021-018-0306-229
Southwest Everglades, FL, USA	WSC_10	Carbonate Setting	Estuary	Carbonate Setting Estuary	14	25.7425	11.9332	0.463559	Breithaupt, J. L., Smoak, J. M., Sanders, C. J., & Troxler, T. G. (2019). Spatial Variability of Organic Carbon, CaCO3 and Nutrient Burial Rates Spanning a Mangrove Productivity Gradient in the Coastal Everglades. Ecosystems, 22(4), 844–858. https://doi.org/10.1007/s10021-018-0306-27
Southwest Everglades, FL, USA	WSC_11	Carbonate Setting	Estuary	Carbonate Setting Estuary	14	75.3648	35.5566	0.471794	Breithaupt, J. L., Smoak, J. M., Sanders, C. J., & Troxler, T. G. (2019). Spatial Variability of Organic Carbon, CaCO3 and Nutrient Burial Rates Spanning a Mangrove Productivity Gradient in the Coastal Everglades. Ecosystems, 22(4), 844–858. https://doi.org/10.1007/s10021-018-0306-53
Southwest Everglades, FL, USA	WSC_12	Carbonate Setting	Estuary	Carbonate Setting Estuary	14	42.5355	18.9885	0.446417	Breithaupt, J. L., Smoak, J. M., Sanders, C. J., & Troxler, T. G. (2019). Spatial Variability of Organic Carbon, CaCO3 and Nutrient Burial Rates Spanning a Mangrove Productivity Gradient in the Coastal Everglades. Ecosystems, 22(4), 844–858. https://doi.org/10.1007/s10021-018-0306-76
Southwest Everglades, FL, USA	WSC_2A	Carbonate Setting	Estuary	Carbonate Setting Estuary	14	84.7032	43.9223	0.518543	Breithaupt, J. L., Smoak, J. M., Sanders, C. J., & Troxler, T. G. (2019). Spatial Variability of Organic Carbon, CaCO3 and Nutrient Burial Rates Spanning a Mangrove Productivity Gradient in the Coastal Everglades. Ecosystems, 22(4), 844–858. https://doi.org/10.1007/s10021-018-0306-95
Southwest Everglades, FL, USA	WSC_3	Carbonate Setting	Estuary	Carbonate Setting Estuary	14	77.5873	39.4473	0.508424	Breithaupt, J. L., Smoak, J. M., Sanders, C. J., & Troxler, T. G. (2019). Spatial Variability of Organic Carbon, CaCO3 and Nutrient Burial Rates Spanning a Mangrove Productivity Gradient in the Coastal Everglades. Ecosystems, 22(4), 844–858. https://doi.org/10.1007/s10021-018-0306-103
Southwest Everglades, FL, USA	WSC_4.1	Carbonate Setting	Estuary	Carbonate Setting Estuary	14	67.2016	29.7682	0.442969	Breithaupt, J. L., Smoak, J. M., Sanders, C. J., & Troxler, T. G. (2019). Spatial Variability of Organic Carbon, CaCO3 and Nutrient Burial Rates Spanning a Mangrove Productivity Gradient in the Coastal Everglades. Ecosystems, 22(4), 844–858. https://doi.org/10.1007/s10021-018-0306-146
Southwest Everglades, FL, USA	WSC_6	Carbonate Setting	Estuary	Carbonate Setting Estuary	14	36.38	14.1407	0.388695	Breithaupt, J. L., Smoak, J. M., Sanders, C. J., & Troxler, T. G. (2019). Spatial Variability of Organic Carbon, CaCO3 and Nutrient Burial Rates Spanning a Mangrove Productivity Gradient in the Coastal Everglades. Ecosystems, 22(4), 844–858. https://doi.org/10.1007/s10021-018-0306-162
Southwest Everglades, FL, USA	WSC_7	Carbonate Setting	Estuary	Carbonate Setting Estuary	14	76.9049	37.1866	0.48354	Breithaupt, J. L., Smoak, J. M., Sanders, C. J., & Troxler, T. G. (2019). Spatial Variability of Organic Carbon, CaCO3 and Nutrient Burial Rates Spanning a Mangrove Productivity Gradient in the Coastal Everglades. Ecosystems, 22(4), 844–858. https://doi.org/10.1007/s10021-018-0306-171
Southwest Everglades, FL, USA	WSC_8A	Carbonate Setting	Estuary	Carbonate Setting Estuary	14	57.4427	28.5652	0.497281	Breithaupt, J. L., Smoak, J. M., Sanders, C. J., & Troxler, T. G. (2019). Spatial Variability of Organic Carbon, CaCO3 and Nutrient Burial Rates Spanning a Mangrove Productivity Gradient in the Coastal Everglades. Ecosystems, 22(4), 844–858. https://doi.org/10.1007/s10021-018-0306-186
Southwest Everglades, FL, USA	WSC_9	Carbonate Setting	Estuary	Carbonate Setting Estuary	14	52.1287	24.38	0.467689	Breithaupt, J. L., Smoak, J. M., Sanders, C. J., & Troxler, T. G. (2019). Spatial Variability of Organic Carbon, CaCO3 and Nutrient Burial Rates Spanning a Mangrove Productivity Gradient in the Coastal Everglades. Ecosystems, 22(4), 844–858. https://doi.org/10.1007/s10021-018-0306-222
Southwest Everglades, FL, USA	WSC_10	Carbonate Setting	Estuary	Carbonate Setting Estuary	15	26.4838	11.6166	0.438631	Breithaupt, J. L., Smoak, J. M., Sanders, C. J., & Troxler, T. G. (2019). Spatial Variability of Organic Carbon, CaCO3 and Nutrient Burial Rates Spanning a Mangrove Productivity Gradient in the Coastal Everglades. Ecosystems, 22(4), 844–858. https://doi.org/10.1007/s10021-018-0306-31
Southwest Everglades, FL, USA	WSC_11	Carbonate Setting	Estuary	Carbonate Setting Estuary	15	74.8634	33.6842	0.449943	Breithaupt, J. L., Smoak, J. M., Sanders, C. J., & Troxler, T. G. (2019). Spatial Variability of Organic Carbon, CaCO3 and Nutrient Burial Rates Spanning a Mangrove Productivity Gradient in the Coastal Everglades. Ecosystems, 22(4), 844–858. https://doi.org/10.1007/s10021-018-0306-52
Southwest Everglades, FL, USA	WSC_12	Carbonate Setting	Estuary	Carbonate Setting Estuary	15	40.0537	18.559	0.463353	Breithaupt, J. L., Smoak, J. M., Sanders, C. J., & Troxler, T. G. (2019). Spatial Variability of Organic Carbon, CaCO3 and Nutrient Burial Rates Spanning a Mangrove Productivity Gradient in the Coastal Everglades. Ecosystems, 22(4), 844–858. https://doi.org/10.1007/s10021-018-0306-74
Southwest Everglades, FL, USA	WSC_2A	Carbonate Setting	Estuary	Carbonate Setting Estuary	15	84.884	43.2281	0.509261	Breithaupt, J. L., Smoak, J. M., Sanders, C. J., & Troxler, T. G. (2019). Spatial Variability of Organic Carbon, CaCO3 and Nutrient Burial Rates Spanning a Mangrove Productivity Gradient in the Coastal Everglades. Ecosystems, 22(4), 844–858. https://doi.org/10.1007/s10021-018-0306-96
Southwest Everglades, FL, USA	WSC_3	Carbonate Setting	Estuary	Carbonate Setting Estuary	15	78.6683	40.2482	0.511619	Breithaupt, J. L., Smoak, J. M., Sanders, C. J., & Troxler, T. G. (2019). Spatial Variability of Organic Carbon, CaCO3 and Nutrient Burial Rates Spanning a Mangrove Productivity Gradient in the Coastal Everglades. Ecosystems, 22(4), 844–858. https://doi.org/10.1007/s10021-018-0306-108
Southwest Everglades, FL, USA	WSC_4.1	Carbonate Setting	Estuary	Carbonate Setting Estuary	15	63.764	30.739	0.482074	Breithaupt, J. L., Smoak, J. M., Sanders, C. J., & Troxler, T. G. (2019). Spatial Variability of Organic Carbon, CaCO3 and Nutrient Burial Rates Spanning a Mangrove Productivity Gradient in the Coastal Everglades. Ecosystems, 22(4), 844–858. https://doi.org/10.1007/s10021-018-0306-143
Southwest Everglades, FL, USA	WSC_6	Carbonate Setting	Estuary	Carbonate Setting Estuary	15	34.627	15.8613	0.458062	Breithaupt, J. L., Smoak, J. M., Sanders, C. J., & Troxler, T. G. (2019). Spatial Variability of Organic Carbon, CaCO3 and Nutrient Burial Rates Spanning a Mangrove Productivity Gradient in the Coastal Everglades. Ecosystems, 22(4), 844–858. https://doi.org/10.1007/s10021-018-0306-158
Southwest Everglades, FL, USA	WSC_7	Carbonate Setting	Estuary	Carbonate Setting Estuary	15	77.0597	36.9542	0.479553	Breithaupt, J. L., Smoak, J. M., Sanders, C. J., & Troxler, T. G. (2019). Spatial Variability of Organic Carbon, CaCO3 and Nutrient Burial Rates Spanning a Mangrove Productivity Gradient in the Coastal Everglades. Ecosystems, 22(4), 844–858. https://doi.org/10.1007/s10021-018-0306-172
Southwest Everglades, FL, USA	WSC_8A	Carbonate Setting	Estuary	Carbonate Setting Estuary	15	61.3903	30.3772	0.494821	Breithaupt, J. L., Smoak, J. M., Sanders, C. J., & Troxler, T. G. (2019). Spatial Variability of Organic Carbon, CaCO3 and Nutrient Burial Rates Spanning a Mangrove Productivity Gradient in the Coastal Everglades. Ecosystems, 22(4), 844–858. https://doi.org/10.1007/s10021-018-0306-188
Southwest Everglades, FL, USA	WSC_9	Carbonate Setting	Estuary	Carbonate Setting Estuary	15	53.8472	23.7793	0.441607	Breithaupt, J. L., Smoak, J. M., Sanders, C. J., & Troxler, T. G. (2019). Spatial Variability of Organic Carbon, CaCO3 and Nutrient Burial Rates Spanning a Mangrove Productivity Gradient in the Coastal Everglades. Ecosystems, 22(4), 844–858. https://doi.org/10.1007/s10021-018-0306-228
Southwest Everglades, FL, USA	WSC_10	Carbonate Setting	Estuary	Carbonate Setting Estuary	16	26.2182	11.7139	0.446786	Breithaupt, J. L., Smoak, J. M., Sanders, C. J., & Troxler, T. G. (2019). Spatial Variability of Organic Carbon, CaCO3 and Nutrient Burial Rates Spanning a Mangrove Productivity Gradient in the Coastal Everglades. Ecosystems, 22(4), 844–858. https://doi.org/10.1007/s10021-018-0306-30
Southwest Everglades, FL, USA	WSC_11	Carbonate Setting	Estuary	Carbonate Setting Estuary	16	67.062	32.129	0.479093	Breithaupt, J. L., Smoak, J. M., Sanders, C. J., & Troxler, T. G. (2019). Spatial Variability of Organic Carbon, CaCO3 and Nutrient Burial Rates Spanning a Mangrove Productivity Gradient in the Coastal Everglades. Ecosystems, 22(4), 844–858. https://doi.org/10.1007/s10021-018-0306-44
Southwest Everglades, FL, USA	WSC_12	Carbonate Setting	Estuary	Carbonate Setting Estuary	16	38.6652	18.4534	0.477261	Breithaupt, J. L., Smoak, J. M., Sanders, C. J., & Troxler, T. G. (2019). Spatial Variability of Organic Carbon, CaCO3 and Nutrient Burial Rates Spanning a Mangrove Productivity Gradient in the Coastal Everglades. Ecosystems, 22(4), 844–858. https://doi.org/10.1007/s10021-018-0306-73
Southwest Everglades, FL, USA	WSC_2A	Carbonate Setting	Estuary	Carbonate Setting Estuary	16	84.4301	44.8909	0.531693	Breithaupt, J. L., Smoak, J. M., Sanders, C. J., & Troxler, T. G. (2019). Spatial Variability of Organic Carbon, CaCO3 and Nutrient Burial Rates Spanning a Mangrove Productivity Gradient in the Coastal Everglades. Ecosystems, 22(4), 844–858. https://doi.org/10.1007/s10021-018-0306-94
Southwest Everglades, FL, USA	WSC_3	Carbonate Setting	Estuary	Carbonate Setting Estuary	16	80.2447	40.2635	0.501759	Breithaupt, J. L., Smoak, J. M., Sanders, C. J., & Troxler, T. G. (2019). Spatial Variability of Organic Carbon, CaCO3 and Nutrient Burial Rates Spanning a Mangrove Productivity Gradient in the Coastal Everglades. Ecosystems, 22(4), 844–858. https://doi.org/10.1007/s10021-018-0306-113
Southwest Everglades, FL, USA	WSC_4.1	Carbonate Setting	Estuary	Carbonate Setting Estuary	16	66.9733	31.2312	0.466323	Breithaupt, J. L., Smoak, J. M., Sanders, C. J., & Troxler, T. G. (2019). Spatial Variability of Organic Carbon, CaCO3 and Nutrient Burial Rates Spanning a Mangrove Productivity Gradient in the Coastal Everglades. Ecosystems, 22(4), 844–858. https://doi.org/10.1007/s10021-018-0306-145
Southwest Everglades, FL, USA	WSC_6	Carbonate Setting	Estuary	Carbonate Setting Estuary	16	37.1185	15.8278	0.426413	Breithaupt, J. L., Smoak, J. M., Sanders, C. J., & Troxler, T. G. (2019). Spatial Variability of Organic Carbon, CaCO3 and Nutrient Burial Rates Spanning a Mangrove Productivity Gradient in the Coastal Everglades. Ecosystems, 22(4), 844–858. https://doi.org/10.1007/s10021-018-0306-164
Southwest Everglades, FL, USA	WSC_7	Carbonate Setting	Estuary	Carbonate Setting Estuary	16	75.9984	37.8964	0.498648	Breithaupt, J. L., Smoak, J. M., Sanders, C. J., & Troxler, T. G. (2019). Spatial Variability of Organic Carbon, CaCO3 and Nutrient Burial Rates Spanning a Mangrove Productivity Gradient in the Coastal Everglades. Ecosystems, 22(4), 844–858. https://doi.org/10.1007/s10021-018-0306-167
Southwest Everglades, FL, USA	WSC_8A	Carbonate Setting	Estuary	Carbonate Setting Estuary	16	67.2112	29.3048	0.436011	Breithaupt, J. L., Smoak, J. M., Sanders, C. J., & Troxler, T. G. (2019). Spatial Variability of Organic Carbon, CaCO3 and Nutrient Burial Rates Spanning a Mangrove Productivity Gradient in the Coastal Everglades. Ecosystems, 22(4), 844–858. https://doi.org/10.1007/s10021-018-0306-204
Southwest Everglades, FL, USA	WSC_9	Carbonate Setting	Estuary	Carbonate Setting Estuary	16	54.1742	22.9468	0.423573	Breithaupt, J. L., Smoak, J. M., Sanders, C. J., & Troxler, T. G. (2019). Spatial Variability of Organic Carbon, CaCO3 and Nutrient Burial Rates Spanning a Mangrove Productivity Gradient in the Coastal Everglades. Ecosystems, 22(4), 844–858. https://doi.org/10.1007/s10021-018-0306-230
Southwest Everglades, FL, USA	WSC_10	Carbonate Setting	Estuary	Carbonate Setting Estuary	17	26.0322	11.4387	0.439406	Breithaupt, J. L., Smoak, J. M., Sanders, C. J., & Troxler, T. G. (2019). Spatial Variability of Organic Carbon, CaCO3 and Nutrient Burial Rates Spanning a Mangrove Productivity Gradient in the Coastal Everglades. Ecosystems, 22(4), 844–858. https://doi.org/10.1007/s10021-018-0306-29
Southwest Everglades, FL, USA	WSC_11	Carbonate Setting	Estuary	Carbonate Setting Estuary	17	65.5715	31.042	0.473407	Breithaupt, J. L., Smoak, J. M., Sanders, C. J., & Troxler, T. G. (2019). Spatial Variability of Organic Carbon, CaCO3 and Nutrient Burial Rates Spanning a Mangrove Productivity Gradient in the Coastal Everglades. Ecosystems, 22(4), 844–858. https://doi.org/10.1007/s10021-018-0306-42
Southwest Everglades, FL, USA	WSC_12	Carbonate Setting	Estuary	Carbonate Setting Estuary	17	36.9699	17.41	0.470925	Breithaupt, J. L., Smoak, J. M., Sanders, C. J., & Troxler, T. G. (2019). Spatial Variability of Organic Carbon, CaCO3 and Nutrient Burial Rates Spanning a Mangrove Productivity Gradient in the Coastal Everglades. Ecosystems, 22(4), 844–858. https://doi.org/10.1007/s10021-018-0306-72
Southwest Everglades, FL, USA	WSC_2A	Carbonate Setting	Estuary	Carbonate Setting Estuary	17	86.6772	43.5597	0.502551	Breithaupt, J. L., Smoak, J. M., Sanders, C. J., & Troxler, T. G. (2019). Spatial Variability of Organic Carbon, CaCO3 and Nutrient Burial Rates Spanning a Mangrove Productivity Gradient in the Coastal Everglades. Ecosystems, 22(4), 844–858. https://doi.org/10.1007/s10021-018-0306-97
Southwest Everglades, FL, USA	WSC_3	Carbonate Setting	Estuary	Carbonate Setting Estuary	17	77.6733	40.7238	0.524295	Breithaupt, J. L., Smoak, J. M., Sanders, C. J., & Troxler, T. G. (2019). Spatial Variability of Organic Carbon, CaCO3 and Nutrient Burial Rates Spanning a Mangrove Productivity Gradient in the Coastal Everglades. Ecosystems, 22(4), 844–858. https://doi.org/10.1007/s10021-018-0306-104
Southwest Everglades, FL, USA	WSC_4.1	Carbonate Setting	Estuary	Carbonate Setting Estuary	17	62.4698	28.8159	0.461277	Breithaupt, J. L., Smoak, J. M., Sanders, C. J., & Troxler, T. G. (2019). Spatial Variability of Organic Carbon, CaCO3 and Nutrient Burial Rates Spanning a Mangrove Productivity Gradient in the Coastal Everglades. Ecosystems, 22(4), 844–858. https://doi.org/10.1007/s10021-018-0306-140
Southwest Everglades, FL, USA	WSC_6	Carbonate Setting	Estuary	Carbonate Setting Estuary	17	33.4612	13.8438	0.413726	Breithaupt, J. L., Smoak, J. M., Sanders, C. J., & Troxler, T. G. (2019). Spatial Variability of Organic Carbon, CaCO3 and Nutrient Burial Rates Spanning a Mangrove Productivity Gradient in the Coastal Everglades. Ecosystems, 22(4), 844–858. https://doi.org/10.1007/s10021-018-0306-156
Southwest Everglades, FL, USA	WSC_7	Carbonate Setting	Estuary	Carbonate Setting Estuary	17	75.2737	36.9548	0.490939	Breithaupt, J. L., Smoak, J. M., Sanders, C. J., & Troxler, T. G. (2019). Spatial Variability of Organic Carbon, CaCO3 and Nutrient Burial Rates Spanning a Mangrove Productivity Gradient in the Coastal Everglades. Ecosystems, 22(4), 844–858. https://doi.org/10.1007/s10021-018-0306-166
Southwest Everglades, FL, USA	WSC_8A	Carbonate Setting	Estuary	Carbonate Setting Estuary	17	63.1252	29.3479	0.464916	Breithaupt, J. L., Smoak, J. M., Sanders, C. J., & Troxler, T. G. (2019). Spatial Variability of Organic Carbon, CaCO3 and Nutrient Burial Rates Spanning a Mangrove Productivity Gradient in the Coastal Everglades. Ecosystems, 22(4), 844–858. https://doi.org/10.1007/s10021-018-0306-192
Southwest Everglades, FL, USA	WSC_9	Carbonate Setting	Estuary	Carbonate Setting Estuary	17	53.6598	23.1352	0.431146	Breithaupt, J. L., Smoak, J. M., Sanders, C. J., & Troxler, T. G. (2019). Spatial Variability of Organic Carbon, CaCO3 and Nutrient Burial Rates Spanning a Mangrove Productivity Gradient in the Coastal Everglades. Ecosystems, 22(4), 844–858. https://doi.org/10.1007/s10021-018-0306-227
Southwest Everglades, FL, USA	WSC_10	Carbonate Setting	Estuary	Carbonate Setting Estuary	18	23.9785	10.8732	0.453457	Breithaupt, J. L., Smoak, J. M., Sanders, C. J., & Troxler, T. G. (2019). Spatial Variability of Organic Carbon, CaCO3 and Nutrient Burial Rates Spanning a Mangrove Productivity Gradient in the Coastal Everglades. Ecosystems, 22(4), 844–858. https://doi.org/10.1007/s10021-018-0306-26
Southwest Everglades, FL, USA	WSC_11	Carbonate Setting	Estuary	Carbonate Setting Estuary	18	60.5381	29.7482	0.491396	Breithaupt, J. L., Smoak, J. M., Sanders, C. J., & Troxler, T. G. (2019). Spatial Variability of Organic Carbon, CaCO3 and Nutrient Burial Rates Spanning a Mangrove Productivity Gradient in the Coastal Everglades. Ecosystems, 22(4), 844–858. https://doi.org/10.1007/s10021-018-0306-38
Southwest Everglades, FL, USA	WSC_12	Carbonate Setting	Estuary	Carbonate Setting Estuary	18	47.2181	18.7746	0.397614	Breithaupt, J. L., Smoak, J. M., Sanders, C. J., & Troxler, T. G. (2019). Spatial Variability of Organic Carbon, CaCO3 and Nutrient Burial Rates Spanning a Mangrove Productivity Gradient in the Coastal Everglades. Ecosystems, 22(4), 844–858. https://doi.org/10.1007/s10021-018-0306-78
Southwest Everglades, FL, USA	WSC_2A	Carbonate Setting	Estuary	Carbonate Setting Estuary	18	87.1278	43.2828	0.496774	Breithaupt, J. L., Smoak, J. M., Sanders, C. J., & Troxler, T. G. (2019). Spatial Variability of Organic Carbon, CaCO3 and Nutrient Burial Rates Spanning a Mangrove Productivity Gradient in the Coastal Everglades. Ecosystems, 22(4), 844–858. https://doi.org/10.1007/s10021-018-0306-98
Southwest Everglades, FL, USA	WSC_3	Carbonate Setting	Estuary	Carbonate Setting Estuary	18	79.7417	40.0148	0.501805	Breithaupt, J. L., Smoak, J. M., Sanders, C. J., & Troxler, T. G. (2019). Spatial Variability of Organic Carbon, CaCO3 and Nutrient Burial Rates Spanning a Mangrove Productivity Gradient in the Coastal Everglades. Ecosystems, 22(4), 844–858. https://doi.org/10.1007/s10021-018-0306-110
Southwest Everglades, FL, USA	WSC_4.1	Carbonate Setting	Estuary	Carbonate Setting Estuary	18	58.2496	30.5406	0.524306	Breithaupt, J. L., Smoak, J. M., Sanders, C. J., & Troxler, T. G. (2019). Spatial Variability of Organic Carbon, CaCO3 and Nutrient Burial Rates Spanning a Mangrove Productivity Gradient in the Coastal Everglades. Ecosystems, 22(4), 844–858. https://doi.org/10.1007/s10021-018-0306-123
Southwest Everglades, FL, USA	WSC_6	Carbonate Setting	Estuary	Carbonate Setting Estuary	18	30.808	14.8753	0.48284	Breithaupt, J. L., Smoak, J. M., Sanders, C. J., & Troxler, T. G. (2019). Spatial Variability of Organic Carbon, CaCO3 and Nutrient Burial Rates Spanning a Mangrove Productivity Gradient in the Coastal Everglades. Ecosystems, 22(4), 844–858. https://doi.org/10.1007/s10021-018-0306-153
Southwest Everglades, FL, USA	WSC_7	Carbonate Setting	Estuary	Carbonate Setting Estuary	18	78.4627	36.8935	0.470204	Breithaupt, J. L., Smoak, J. M., Sanders, C. J., & Troxler, T. G. (2019). Spatial Variability of Organic Carbon, CaCO3 and Nutrient Burial Rates Spanning a Mangrove Productivity Gradient in the Coastal Everglades. Ecosystems, 22(4), 844–858. https://doi.org/10.1007/s10021-018-0306-178
Southwest Everglades, FL, USA	WSC_8A	Carbonate Setting	Estuary	Carbonate Setting Estuary	18	68.0228	29.864	0.439029	Breithaupt, J. L., Smoak, J. M., Sanders, C. J., & Troxler, T. G. (2019). Spatial Variability of Organic Carbon, CaCO3 and Nutrient Burial Rates Spanning a Mangrove Productivity Gradient in the Coastal Everglades. Ecosystems, 22(4), 844–858. https://doi.org/10.1007/s10021-018-0306-205
Southwest Everglades, FL, USA	WSC_9	Carbonate Setting	Estuary	Carbonate Setting Estuary	18	48.6697	22.5813	0.463971	Breithaupt, J. L., Smoak, J. M., Sanders, C. J., & Troxler, T. G. (2019). Spatial Variability of Organic Carbon, CaCO3 and Nutrient Burial Rates Spanning a Mangrove Productivity Gradient in the Coastal Everglades. Ecosystems, 22(4), 844–858. https://doi.org/10.1007/s10021-018-0306-212
Southwest Everglades, FL, USA	WSC_11	Carbonate Setting	Estuary	Carbonate Setting Estuary	19	58.7445	30.8089	0.524457	Breithaupt, J. L., Smoak, J. M., Sanders, C. J., & Troxler, T. G. (2019). Spatial Variability of Organic Carbon, CaCO3 and Nutrient Burial Rates Spanning a Mangrove Productivity Gradient in the Coastal Everglades. Ecosystems, 22(4), 844–858. https://doi.org/10.1007/s10021-018-0306-35
Southwest Everglades, FL, USA	WSC_12	Carbonate Setting	Estuary	Carbonate Setting Estuary	19	60.9688	18.1304	0.297372	Breithaupt, J. L., Smoak, J. M., Sanders, C. J., & Troxler, T. G. (2019). Spatial Variability of Organic Carbon, CaCO3 and Nutrient Burial Rates Spanning a Mangrove Productivity Gradient in the Coastal Everglades. Ecosystems, 22(4), 844–858. https://doi.org/10.1007/s10021-018-0306-79
Southwest Everglades, FL, USA	WSC_3	Carbonate Setting	Estuary	Carbonate Setting Estuary	19	80.212	40.6467	0.506741	Breithaupt, J. L., Smoak, J. M., Sanders, C. J., & Troxler, T. G. (2019). Spatial Variability of Organic Carbon, CaCO3 and Nutrient Burial Rates Spanning a Mangrove Productivity Gradient in the Coastal Everglades. Ecosystems, 22(4), 844–858. https://doi.org/10.1007/s10021-018-0306-112
Southwest Everglades, FL, USA	WSC_4.1	Carbonate Setting	Estuary	Carbonate Setting Estuary	19	60.609	29.7857	0.491439	Breithaupt, J. L., Smoak, J. M., Sanders, C. J., & Troxler, T. G. (2019). Spatial Variability of Organic Carbon, CaCO3 and Nutrient Burial Rates Spanning a Mangrove Productivity Gradient in the Coastal Everglades. Ecosystems, 22(4), 844–858. https://doi.org/10.1007/s10021-018-0306-131
Southwest Everglades, FL, USA	WSC_6	Carbonate Setting	Estuary	Carbonate Setting Estuary	19	28.8601	14.962	0.518433	Breithaupt, J. L., Smoak, J. M., Sanders, C. J., & Troxler, T. G. (2019). Spatial Variability of Organic Carbon, CaCO3 and Nutrient Burial Rates Spanning a Mangrove Productivity Gradient in the Coastal Everglades. Ecosystems, 22(4), 844–858. https://doi.org/10.1007/s10021-018-0306-150
Southwest Everglades, FL, USA	WSC_7	Carbonate Setting	Estuary	Carbonate Setting Estuary	19	76.2928	37.8094	0.495583	Breithaupt, J. L., Smoak, J. M., Sanders, C. J., & Troxler, T. G. (2019). Spatial Variability of Organic Carbon, CaCO3 and Nutrient Burial Rates Spanning a Mangrove Productivity Gradient in the Coastal Everglades. Ecosystems, 22(4), 844–858. https://doi.org/10.1007/s10021-018-0306-168
Southwest Everglades, FL, USA	WSC_8A	Carbonate Setting	Estuary	Carbonate Setting Estuary	19	66.9438	31.5601	0.471442	Breithaupt, J. L., Smoak, J. M., Sanders, C. J., & Troxler, T. G. (2019). Spatial Variability of Organic Carbon, CaCO3 and Nutrient Burial Rates Spanning a Mangrove Productivity Gradient in the Coastal Everglades. Ecosystems, 22(4), 844–858. https://doi.org/10.1007/s10021-018-0306-203
Southwest Everglades, FL, USA	WSC_9	Carbonate Setting	Estuary	Carbonate Setting Estuary	19	47.0741	22.3888	0.475609	Breithaupt, J. L., Smoak, J. M., Sanders, C. J., & Troxler, T. G. (2019). Spatial Variability of Organic Carbon, CaCO3 and Nutrient Burial Rates Spanning a Mangrove Productivity Gradient in the Coastal Everglades. Ecosystems, 22(4), 844–858. https://doi.org/10.1007/s10021-018-0306-211
Southwest Everglades, FL, USA	WSC_10	Carbonate Setting	Estuary	Carbonate Setting Estuary	20	22.1591	9.80774	0.442606	Breithaupt, J. L., Smoak, J. M., Sanders, C. J., & Troxler, T. G. (2019). Spatial Variability of Organic Carbon, CaCO3 and Nutrient Burial Rates Spanning a Mangrove Productivity Gradient in the Coastal Everglades. Ecosystems, 22(4), 844–858. https://doi.org/10.1007/s10021-018-0306-20
Southwest Everglades, FL, USA	WSC_11	Carbonate Setting	Estuary	Carbonate Setting Estuary	20	60.0569	29.0532	0.483762	Breithaupt, J. L., Smoak, J. M., Sanders, C. J., & Troxler, T. G. (2019). Spatial Variability of Organic Carbon, CaCO3 and Nutrient Burial Rates Spanning a Mangrove Productivity Gradient in the Coastal Everglades. Ecosystems, 22(4), 844–858. https://doi.org/10.1007/s10021-018-0306-37
Southwest Everglades, FL, USA	WSC_12	Carbonate Setting	Estuary	Carbonate Setting Estuary	20	32.7171	16.9419	0.51783	Breithaupt, J. L., Smoak, J. M., Sanders, C. J., & Troxler, T. G. (2019). Spatial Variability of Organic Carbon, CaCO3 and Nutrient Burial Rates Spanning a Mangrove Productivity Gradient in the Coastal Everglades. Ecosystems, 22(4), 844–858. https://doi.org/10.1007/s10021-018-0306-67
Southwest Everglades, FL, USA	WSC_3	Carbonate Setting	Estuary	Carbonate Setting Estuary	20	78.2961	40.4436	0.516547	Breithaupt, J. L., Smoak, J. M., Sanders, C. J., & Troxler, T. G. (2019). Spatial Variability of Organic Carbon, CaCO3 and Nutrient Burial Rates Spanning a Mangrove Productivity Gradient in the Coastal Everglades. Ecosystems, 22(4), 844–858. https://doi.org/10.1007/s10021-018-0306-106
Southwest Everglades, FL, USA	WSC_4.1	Carbonate Setting	Estuary	Carbonate Setting Estuary	20	63.1203	30.145	0.47758	Breithaupt, J. L., Smoak, J. M., Sanders, C. J., & Troxler, T. G. (2019). Spatial Variability of Organic Carbon, CaCO3 and Nutrient Burial Rates Spanning a Mangrove Productivity Gradient in the Coastal Everglades. Ecosystems, 22(4), 844–858. https://doi.org/10.1007/s10021-018-0306-141
Southwest Everglades, FL, USA	WSC_6	Carbonate Setting	Estuary	Carbonate Setting Estuary	20	32.7049	14.3699	0.43938	Breithaupt, J. L., Smoak, J. M., Sanders, C. J., & Troxler, T. G. (2019). Spatial Variability of Organic Carbon, CaCO3 and Nutrient Burial Rates Spanning a Mangrove Productivity Gradient in the Coastal Everglades. Ecosystems, 22(4), 844–858. https://doi.org/10.1007/s10021-018-0306-155
Southwest Everglades, FL, USA	WSC_7	Carbonate Setting	Estuary	Carbonate Setting Estuary	20	77.6436	37.9351	0.48858	Breithaupt, J. L., Smoak, J. M., Sanders, C. J., & Troxler, T. G. (2019). Spatial Variability of Organic Carbon, CaCO3 and Nutrient Burial Rates Spanning a Mangrove Productivity Gradient in the Coastal Everglades. Ecosystems, 22(4), 844–858. https://doi.org/10.1007/s10021-018-0306-176
Southwest Everglades, FL, USA	WSC_8A	Carbonate Setting	Estuary	Carbonate Setting Estuary	20	63.5845	30.5851	0.481015	Breithaupt, J. L., Smoak, J. M., Sanders, C. J., & Troxler, T. G. (2019). Spatial Variability of Organic Carbon, CaCO3 and Nutrient Burial Rates Spanning a Mangrove Productivity Gradient in the Coastal Everglades. Ecosystems, 22(4), 844–858. https://doi.org/10.1007/s10021-018-0306-194
Southwest Everglades, FL, USA	WSC_9	Carbonate Setting	Estuary	Carbonate Setting Estuary	20	52.6261	22.2167	0.422162	Breithaupt, J. L., Smoak, J. M., Sanders, C. J., & Troxler, T. G. (2019). Spatial Variability of Organic Carbon, CaCO3 and Nutrient Burial Rates Spanning a Mangrove Productivity Gradient in the Coastal Everglades. Ecosystems, 22(4), 844–858. https://doi.org/10.1007/s10021-018-0306-225
Southwest Everglades, FL, USA	WSC_10	Carbonate Setting	Estuary	Carbonate Setting Estuary	21	17.7564	9.72026	0.547422	Breithaupt, J. L., Smoak, J. M., Sanders, C. J., & Troxler, T. G. (2019). Spatial Variability of Organic Carbon, CaCO3 and Nutrient Burial Rates Spanning a Mangrove Productivity Gradient in the Coastal Everglades. Ecosystems, 22(4), 844–858. https://doi.org/10.1007/s10021-018-0306-12
Southwest Everglades, FL, USA	WSC_11	Carbonate Setting	Estuary	Carbonate Setting Estuary	21	56.045	29.6513	0.529062	Breithaupt, J. L., Smoak, J. M., Sanders, C. J., & Troxler, T. G. (2019). Spatial Variability of Organic Carbon, CaCO3 and Nutrient Burial Rates Spanning a Mangrove Productivity Gradient in the Coastal Everglades. Ecosystems, 22(4), 844–858. https://doi.org/10.1007/s10021-018-0306-33
Southwest Everglades, FL, USA	WSC_12	Carbonate Setting	Estuary	Carbonate Setting Estuary	21	35.1446	15.4032	0.43828	Breithaupt, J. L., Smoak, J. M., Sanders, C. J., & Troxler, T. G. (2019). Spatial Variability of Organic Carbon, CaCO3 and Nutrient Burial Rates Spanning a Mangrove Productivity Gradient in the Coastal Everglades. Ecosystems, 22(4), 844–858. https://doi.org/10.1007/s10021-018-0306-70
Southwest Everglades, FL, USA	WSC_3	Carbonate Setting	Estuary	Carbonate Setting Estuary	21	78.5927	38.908	0.495058	Breithaupt, J. L., Smoak, J. M., Sanders, C. J., & Troxler, T. G. (2019). Spatial Variability of Organic Carbon, CaCO3 and Nutrient Burial Rates Spanning a Mangrove Productivity Gradient in the Coastal Everglades. Ecosystems, 22(4), 844–858. https://doi.org/10.1007/s10021-018-0306-107
Southwest Everglades, FL, USA	WSC_4.1	Carbonate Setting	Estuary	Carbonate Setting Estuary	21	59.905	30.189	0.503948	Breithaupt, J. L., Smoak, J. M., Sanders, C. J., & Troxler, T. G. (2019). Spatial Variability of Organic Carbon, CaCO3 and Nutrient Burial Rates Spanning a Mangrove Productivity Gradient in the Coastal Everglades. Ecosystems, 22(4), 844–858. https://doi.org/10.1007/s10021-018-0306-126
Southwest Everglades, FL, USA	WSC_7	Carbonate Setting	Estuary	Carbonate Setting Estuary	21	78.6631	37.7579	0.479995	Breithaupt, J. L., Smoak, J. M., Sanders, C. J., & Troxler, T. G. (2019). Spatial Variability of Organic Carbon, CaCO3 and Nutrient Burial Rates Spanning a Mangrove Productivity Gradient in the Coastal Everglades. Ecosystems, 22(4), 844–858. https://doi.org/10.1007/s10021-018-0306-179
Southwest Everglades, FL, USA	WSC_8A	Carbonate Setting	Estuary	Carbonate Setting Estuary	21	64.7354	30.0194	0.463725	Breithaupt, J. L., Smoak, J. M., Sanders, C. J., & Troxler, T. G. (2019). Spatial Variability of Organic Carbon, CaCO3 and Nutrient Burial Rates Spanning a Mangrove Productivity Gradient in the Coastal Everglades. Ecosystems, 22(4), 844–858. https://doi.org/10.1007/s10021-018-0306-197
Southwest Everglades, FL, USA	WSC_9	Carbonate Setting	Estuary	Carbonate Setting Estuary	21	49.1424	22.2779	0.453333	Breithaupt, J. L., Smoak, J. M., Sanders, C. J., & Troxler, T. G. (2019). Spatial Variability of Organic Carbon, CaCO3 and Nutrient Burial Rates Spanning a Mangrove Productivity Gradient in the Coastal Everglades. Ecosystems, 22(4), 844–858. https://doi.org/10.1007/s10021-018-0306-214
Southwest Everglades, FL, USA	WSC_10	Carbonate Setting	Estuary	Carbonate Setting Estuary	22	17.6398	9.70482	0.550167	Breithaupt, J. L., Smoak, J. M., Sanders, C. J., & Troxler, T. G. (2019). Spatial Variability of Organic Carbon, CaCO3 and Nutrient Burial Rates Spanning a Mangrove Productivity Gradient in the Coastal Everglades. Ecosystems, 22(4), 844–858. https://doi.org/10.1007/s10021-018-0306-11
Southwest Everglades, FL, USA	WSC_11	Carbonate Setting	Estuary	Carbonate Setting Estuary	22	57.9028	29.2977	0.50598	Breithaupt, J. L., Smoak, J. M., Sanders, C. J., & Troxler, T. G. (2019). Spatial Variability of Organic Carbon, CaCO3 and Nutrient Burial Rates Spanning a Mangrove Productivity Gradient in the Coastal Everglades. Ecosystems, 22(4), 844–858. https://doi.org/10.1007/s10021-018-0306-34
Southwest Everglades, FL, USA	WSC_12	Carbonate Setting	Estuary	Carbonate Setting Estuary	22	45.4115	16.0652	0.35377	Breithaupt, J. L., Smoak, J. M., Sanders, C. J., & Troxler, T. G. (2019). Spatial Variability of Organic Carbon, CaCO3 and Nutrient Burial Rates Spanning a Mangrove Productivity Gradient in the Coastal Everglades. Ecosystems, 22(4), 844–858. https://doi.org/10.1007/s10021-018-0306-77
Southwest Everglades, FL, USA	WSC_3	Carbonate Setting	Estuary	Carbonate Setting Estuary	22	77.2813	39.486	0.510939	Breithaupt, J. L., Smoak, J. M., Sanders, C. J., & Troxler, T. G. (2019). Spatial Variability of Organic Carbon, CaCO3 and Nutrient Burial Rates Spanning a Mangrove Productivity Gradient in the Coastal Everglades. Ecosystems, 22(4), 844–858. https://doi.org/10.1007/s10021-018-0306-102
Southwest Everglades, FL, USA	WSC_4.1	Carbonate Setting	Estuary	Carbonate Setting Estuary	22	60.5246	31.8162	0.525674	Breithaupt, J. L., Smoak, J. M., Sanders, C. J., & Troxler, T. G. (2019). Spatial Variability of Organic Carbon, CaCO3 and Nutrient Burial Rates Spanning a Mangrove Productivity Gradient in the Coastal Everglades. Ecosystems, 22(4), 844–858. https://doi.org/10.1007/s10021-018-0306-130
Southwest Everglades, FL, USA	WSC_6	Carbonate Setting	Estuary	Carbonate Setting Estuary	22	31.3232	15.6806	0.500607	Breithaupt, J. L., Smoak, J. M., Sanders, C. J., & Troxler, T. G. (2019). Spatial Variability of Organic Carbon, CaCO3 and Nutrient Burial Rates Spanning a Mangrove Productivity Gradient in the Coastal Everglades. Ecosystems, 22(4), 844–858. https://doi.org/10.1007/s10021-018-0306-154
Southwest Everglades, FL, USA	WSC_7	Carbonate Setting	Estuary	Carbonate Setting Estuary	22	80.1917	38.7643	0.483395	Breithaupt, J. L., Smoak, J. M., Sanders, C. J., & Troxler, T. G. (2019). Spatial Variability of Organic Carbon, CaCO3 and Nutrient Burial Rates Spanning a Mangrove Productivity Gradient in the Coastal Everglades. Ecosystems, 22(4), 844–858. https://doi.org/10.1007/s10021-018-0306-181
Southwest Everglades, FL, USA	WSC_8A	Carbonate Setting	Estuary	Carbonate Setting Estuary	22	65.3278	30.7027	0.469979	Breithaupt, J. L., Smoak, J. M., Sanders, C. J., & Troxler, T. G. (2019). Spatial Variability of Organic Carbon, CaCO3 and Nutrient Burial Rates Spanning a Mangrove Productivity Gradient in the Coastal Everglades. Ecosystems, 22(4), 844–858. https://doi.org/10.1007/s10021-018-0306-198
Southwest Everglades, FL, USA	WSC_9	Carbonate Setting	Estuary	Carbonate Setting Estuary	22	49.183	23.5505	0.478835	Breithaupt, J. L., Smoak, J. M., Sanders, C. J., & Troxler, T. G. (2019). Spatial Variability of Organic Carbon, CaCO3 and Nutrient Burial Rates Spanning a Mangrove Productivity Gradient in the Coastal Everglades. Ecosystems, 22(4), 844–858. https://doi.org/10.1007/s10021-018-0306-215
Southwest Everglades, FL, USA	WSC_10	Carbonate Setting	Estuary	Carbonate Setting Estuary	23	13.9372	9.62682	0.690727	Breithaupt, J. L., Smoak, J. M., Sanders, C. J., & Troxler, T. G. (2019). Spatial Variability of Organic Carbon, CaCO3 and Nutrient Burial Rates Spanning a Mangrove Productivity Gradient in the Coastal Everglades. Ecosystems, 22(4), 844–858. https://doi.org/10.1007/s10021-018-0306-6
Southwest Everglades, FL, USA	WSC_11	Carbonate Setting	Estuary	Carbonate Setting Estuary	23	59.521	29.5261	0.496062	Breithaupt, J. L., Smoak, J. M., Sanders, C. J., & Troxler, T. G. (2019). Spatial Variability of Organic Carbon, CaCO3 and Nutrient Burial Rates Spanning a Mangrove Productivity Gradient in the Coastal Everglades. Ecosystems, 22(4), 844–858. https://doi.org/10.1007/s10021-018-0306-36
Southwest Everglades, FL, USA	WSC_12	Carbonate Setting	Estuary	Carbonate Setting Estuary	23	36.9671	14.9784	0.405183	Breithaupt, J. L., Smoak, J. M., Sanders, C. J., & Troxler, T. G. (2019). Spatial Variability of Organic Carbon, CaCO3 and Nutrient Burial Rates Spanning a Mangrove Productivity Gradient in the Coastal Everglades. Ecosystems, 22(4), 844–858. https://doi.org/10.1007/s10021-018-0306-71
Southwest Everglades, FL, USA	WSC_4.1	Carbonate Setting	Estuary	Carbonate Setting Estuary	23	60.2623	29.65	0.492016	Breithaupt, J. L., Smoak, J. M., Sanders, C. J., & Troxler, T. G. (2019). Spatial Variability of Organic Carbon, CaCO3 and Nutrient Burial Rates Spanning a Mangrove Productivity Gradient in the Coastal Everglades. Ecosystems, 22(4), 844–858. https://doi.org/10.1007/s10021-018-0306-128
Southwest Everglades, FL, USA	WSC_6	Carbonate Setting	Estuary	Carbonate Setting Estuary	23	35.9686	16.2863	0.452794	Breithaupt, J. L., Smoak, J. M., Sanders, C. J., & Troxler, T. G. (2019). Spatial Variability of Organic Carbon, CaCO3 and Nutrient Burial Rates Spanning a Mangrove Productivity Gradient in the Coastal Everglades. Ecosystems, 22(4), 844–858. https://doi.org/10.1007/s10021-018-0306-160
Southwest Everglades, FL, USA	WSC_8A	Carbonate Setting	Estuary	Carbonate Setting Estuary	23	66.5617	29.9482	0.449931	Breithaupt, J. L., Smoak, J. M., Sanders, C. J., & Troxler, T. G. (2019). Spatial Variability of Organic Carbon, CaCO3 and Nutrient Burial Rates Spanning a Mangrove Productivity Gradient in the Coastal Everglades. Ecosystems, 22(4), 844–858. https://doi.org/10.1007/s10021-018-0306-202
Southwest Everglades, FL, USA	WSC_9	Carbonate Setting	Estuary	Carbonate Setting Estuary	23	51.8489	22.5176	0.434293	Breithaupt, J. L., Smoak, J. M., Sanders, C. J., & Troxler, T. G. (2019). Spatial Variability of Organic Carbon, CaCO3 and Nutrient Burial Rates Spanning a Mangrove Productivity Gradient in the Coastal Everglades. Ecosystems, 22(4), 844–858. https://doi.org/10.1007/s10021-018-0306-221
Southwest Everglades, FL, USA	WSC_10	Carbonate Setting	Estuary	Carbonate Setting Estuary	24	19.6787	10.2682	0.521792	Breithaupt, J. L., Smoak, J. M., Sanders, C. J., & Troxler, T. G. (2019). Spatial Variability of Organic Carbon, CaCO3 and Nutrient Burial Rates Spanning a Mangrove Productivity Gradient in the Coastal Everglades. Ecosystems, 22(4), 844–858. https://doi.org/10.1007/s10021-018-0306-15
Southwest Everglades, FL, USA	WSC_11	Carbonate Setting	Estuary	Carbonate Setting Estuary	24	63.9965	29.1377	0.455302	Breithaupt, J. L., Smoak, J. M., Sanders, C. J., & Troxler, T. G. (2019). Spatial Variability of Organic Carbon, CaCO3 and Nutrient Burial Rates Spanning a Mangrove Productivity Gradient in the Coastal Everglades. Ecosystems, 22(4), 844–858. https://doi.org/10.1007/s10021-018-0306-40
Southwest Everglades, FL, USA	WSC_12	Carbonate Setting	Estuary	Carbonate Setting Estuary	24	31.8809	15.4747	0.485391	Breithaupt, J. L., Smoak, J. M., Sanders, C. J., & Troxler, T. G. (2019). Spatial Variability of Organic Carbon, CaCO3 and Nutrient Burial Rates Spanning a Mangrove Productivity Gradient in the Coastal Everglades. Ecosystems, 22(4), 844–858. https://doi.org/10.1007/s10021-018-0306-65
Southwest Everglades, FL, USA	WSC_4.1	Carbonate Setting	Estuary	Carbonate Setting Estuary	24	58.0164	28.2789	0.487429	Breithaupt, J. L., Smoak, J. M., Sanders, C. J., & Troxler, T. G. (2019). Spatial Variability of Organic Carbon, CaCO3 and Nutrient Burial Rates Spanning a Mangrove Productivity Gradient in the Coastal Everglades. Ecosystems, 22(4), 844–858. https://doi.org/10.1007/s10021-018-0306-122
Southwest Everglades, FL, USA	WSC_6	Carbonate Setting	Estuary	Carbonate Setting Estuary	24	36.2629	15.0895	0.416115	Breithaupt, J. L., Smoak, J. M., Sanders, C. J., & Troxler, T. G. (2019). Spatial Variability of Organic Carbon, CaCO3 and Nutrient Burial Rates Spanning a Mangrove Productivity Gradient in the Coastal Everglades. Ecosystems, 22(4), 844–858. https://doi.org/10.1007/s10021-018-0306-161
Southwest Everglades, FL, USA	WSC_8A	Carbonate Setting	Estuary	Carbonate Setting Estuary	24	65.7001	30.1783	0.459334	Breithaupt, J. L., Smoak, J. M., Sanders, C. J., & Troxler, T. G. (2019). Spatial Variability of Organic Carbon, CaCO3 and Nutrient Burial Rates Spanning a Mangrove Productivity Gradient in the Coastal Everglades. Ecosystems, 22(4), 844–858. https://doi.org/10.1007/s10021-018-0306-200
Southwest Everglades, FL, USA	WSC_9	Carbonate Setting	Estuary	Carbonate Setting Estuary	24	48.8477	23.5682	0.482483	Breithaupt, J. L., Smoak, J. M., Sanders, C. J., & Troxler, T. G. (2019). Spatial Variability of Organic Carbon, CaCO3 and Nutrient Burial Rates Spanning a Mangrove Productivity Gradient in the Coastal Everglades. Ecosystems, 22(4), 844–858. https://doi.org/10.1007/s10021-018-0306-213
Southwest Everglades, FL, USA	WSC_10	Carbonate Setting	Estuary	Carbonate Setting Estuary	25	18.402	9.45963	0.514054	Breithaupt, J. L., Smoak, J. M., Sanders, C. J., & Troxler, T. G. (2019). Spatial Variability of Organic Carbon, CaCO3 and Nutrient Burial Rates Spanning a Mangrove Productivity Gradient in the Coastal Everglades. Ecosystems, 22(4), 844–858. https://doi.org/10.1007/s10021-018-0306-13
Southwest Everglades, FL, USA	WSC_11	Carbonate Setting	Estuary	Carbonate Setting Estuary	25	63.2302	31.1135	0.492066	Breithaupt, J. L., Smoak, J. M., Sanders, C. J., & Troxler, T. G. (2019). Spatial Variability of Organic Carbon, CaCO3 and Nutrient Burial Rates Spanning a Mangrove Productivity Gradient in the Coastal Everglades. Ecosystems, 22(4), 844–858. https://doi.org/10.1007/s10021-018-0306-39
Southwest Everglades, FL, USA	WSC_12	Carbonate Setting	Estuary	Carbonate Setting Estuary	25	30.9161	14.2366	0.460493	Breithaupt, J. L., Smoak, J. M., Sanders, C. J., & Troxler, T. G. (2019). Spatial Variability of Organic Carbon, CaCO3 and Nutrient Burial Rates Spanning a Mangrove Productivity Gradient in the Coastal Everglades. Ecosystems, 22(4), 844–858. https://doi.org/10.1007/s10021-018-0306-63
Southwest Everglades, FL, USA	WSC_4.1	Carbonate Setting	Estuary	Carbonate Setting Estuary	25	60.7984	29.1569	0.479566	Breithaupt, J. L., Smoak, J. M., Sanders, C. J., & Troxler, T. G. (2019). Spatial Variability of Organic Carbon, CaCO3 and Nutrient Burial Rates Spanning a Mangrove Productivity Gradient in the Coastal Everglades. Ecosystems, 22(4), 844–858. https://doi.org/10.1007/s10021-018-0306-132
Southwest Everglades, FL, USA	WSC_6	Carbonate Setting	Estuary	Carbonate Setting Estuary	25	36.9557	15.4942	0.419263	Breithaupt, J. L., Smoak, J. M., Sanders, C. J., & Troxler, T. G. (2019). Spatial Variability of Organic Carbon, CaCO3 and Nutrient Burial Rates Spanning a Mangrove Productivity Gradient in the Coastal Everglades. Ecosystems, 22(4), 844–858. https://doi.org/10.1007/s10021-018-0306-163
Southwest Everglades, FL, USA	WSC_8A	Carbonate Setting	Estuary	Carbonate Setting Estuary	25	61.611	30.5002	0.495044	Breithaupt, J. L., Smoak, J. M., Sanders, C. J., & Troxler, T. G. (2019). Spatial Variability of Organic Carbon, CaCO3 and Nutrient Burial Rates Spanning a Mangrove Productivity Gradient in the Coastal Everglades. Ecosystems, 22(4), 844–858. https://doi.org/10.1007/s10021-018-0306-189
Southwest Everglades, FL, USA	WSC_9	Carbonate Setting	Estuary	Carbonate Setting Estuary	25	49.5216	23.6891	0.478359	Breithaupt, J. L., Smoak, J. M., Sanders, C. J., & Troxler, T. G. (2019). Spatial Variability of Organic Carbon, CaCO3 and Nutrient Burial Rates Spanning a Mangrove Productivity Gradient in the Coastal Everglades. Ecosystems, 22(4), 844–858. https://doi.org/10.1007/s10021-018-0306-216
Southwest Everglades, FL, USA	WSC_10	Carbonate Setting	Estuary	Carbonate Setting Estuary	26	23.1467	9.02877	0.390067	Breithaupt, J. L., Smoak, J. M., Sanders, C. J., & Troxler, T. G. (2019). Spatial Variability of Organic Carbon, CaCO3 and Nutrient Burial Rates Spanning a Mangrove Productivity Gradient in the Coastal Everglades. Ecosystems, 22(4), 844–858. https://doi.org/10.1007/s10021-018-0306-23
Southwest Everglades, FL, USA	WSC_11	Carbonate Setting	Estuary	Carbonate Setting Estuary	26	65.6654	30.4535	0.463768	Breithaupt, J. L., Smoak, J. M., Sanders, C. J., & Troxler, T. G. (2019). Spatial Variability of Organic Carbon, CaCO3 and Nutrient Burial Rates Spanning a Mangrove Productivity Gradient in the Coastal Everglades. Ecosystems, 22(4), 844–858. https://doi.org/10.1007/s10021-018-0306-43
Southwest Everglades, FL, USA	WSC_12	Carbonate Setting	Estuary	Carbonate Setting Estuary	26	30.7349	13.9839	0.454986	Breithaupt, J. L., Smoak, J. M., Sanders, C. J., & Troxler, T. G. (2019). Spatial Variability of Organic Carbon, CaCO3 and Nutrient Burial Rates Spanning a Mangrove Productivity Gradient in the Coastal Everglades. Ecosystems, 22(4), 844–858. https://doi.org/10.1007/s10021-018-0306-62
Southwest Everglades, FL, USA	WSC_4.1	Carbonate Setting	Estuary	Carbonate Setting Estuary	26	63.6605	28.9973	0.455499	Breithaupt, J. L., Smoak, J. M., Sanders, C. J., & Troxler, T. G. (2019). Spatial Variability of Organic Carbon, CaCO3 and Nutrient Burial Rates Spanning a Mangrove Productivity Gradient in the Coastal Everglades. Ecosystems, 22(4), 844–858. https://doi.org/10.1007/s10021-018-0306-142
Southwest Everglades, FL, USA	WSC_8A	Carbonate Setting	Estuary	Carbonate Setting Estuary	26	53.8217	28.8957	0.536879	Breithaupt, J. L., Smoak, J. M., Sanders, C. J., & Troxler, T. G. (2019). Spatial Variability of Organic Carbon, CaCO3 and Nutrient Burial Rates Spanning a Mangrove Productivity Gradient in the Coastal Everglades. Ecosystems, 22(4), 844–858. https://doi.org/10.1007/s10021-018-0306-184
Southwest Everglades, FL, USA	WSC_9	Carbonate Setting	Estuary	Carbonate Setting Estuary	26	51.4289	25.2642	0.491246	Breithaupt, J. L., Smoak, J. M., Sanders, C. J., & Troxler, T. G. (2019). Spatial Variability of Organic Carbon, CaCO3 and Nutrient Burial Rates Spanning a Mangrove Productivity Gradient in the Coastal Everglades. Ecosystems, 22(4), 844–858. https://doi.org/10.1007/s10021-018-0306-220
Southwest Everglades, FL, USA	WSC_10	Carbonate Setting	Estuary	Carbonate Setting Estuary	27	21.4974	9.88737	0.459934	Breithaupt, J. L., Smoak, J. M., Sanders, C. J., & Troxler, T. G. (2019). Spatial Variability of Organic Carbon, CaCO3 and Nutrient Burial Rates Spanning a Mangrove Productivity Gradient in the Coastal Everglades. Ecosystems, 22(4), 844–858. https://doi.org/10.1007/s10021-018-0306-19
Southwest Everglades, FL, USA	WSC_11	Carbonate Setting	Estuary	Carbonate Setting Estuary	27	69.0883	30.691	0.444229	Breithaupt, J. L., Smoak, J. M., Sanders, C. J., & Troxler, T. G. (2019). Spatial Variability of Organic Carbon, CaCO3 and Nutrient Burial Rates Spanning a Mangrove Productivity Gradient in the Coastal Everglades. Ecosystems, 22(4), 844–858. https://doi.org/10.1007/s10021-018-0306-46
Southwest Everglades, FL, USA	WSC_13	Carbonate Setting	Estuary	Carbonate Setting Estuary	27	12.6673	9.25772	0.730837	Breithaupt, J. L., Smoak, J. M., Sanders, C. J., & Troxler, T. G. (2019). Spatial Variability of Organic Carbon, CaCO3 and Nutrient Burial Rates Spanning a Mangrove Productivity Gradient in the Coastal Everglades. Ecosystems, 22(4), 844–858. https://doi.org/10.1007/s10021-018-0306-80
Southwest Everglades, FL, USA	WSC_4.1	Carbonate Setting	Estuary	Carbonate Setting Estuary	27	62.3809	27.3802	0.438919	Breithaupt, J. L., Smoak, J. M., Sanders, C. J., & Troxler, T. G. (2019). Spatial Variability of Organic Carbon, CaCO3 and Nutrient Burial Rates Spanning a Mangrove Productivity Gradient in the Coastal Everglades. Ecosystems, 22(4), 844–858. https://doi.org/10.1007/s10021-018-0306-138
Southwest Everglades, FL, USA	WSC_8A	Carbonate Setting	Estuary	Carbonate Setting Estuary	27	51.1783	30.0884	0.587914	Breithaupt, J. L., Smoak, J. M., Sanders, C. J., & Troxler, T. G. (2019). Spatial Variability of Organic Carbon, CaCO3 and Nutrient Burial Rates Spanning a Mangrove Productivity Gradient in the Coastal Everglades. Ecosystems, 22(4), 844–858. https://doi.org/10.1007/s10021-018-0306-183
Southwest Everglades, FL, USA	WSC_9	Carbonate Setting	Estuary	Carbonate Setting Estuary	27	59.8409	24.8365	0.415042	Breithaupt, J. L., Smoak, J. M., Sanders, C. J., & Troxler, T. G. (2019). Spatial Variability of Organic Carbon, CaCO3 and Nutrient Burial Rates Spanning a Mangrove Productivity Gradient in the Coastal Everglades. Ecosystems, 22(4), 844–858. https://doi.org/10.1007/s10021-018-0306-237
Southwest Everglades, FL, USA	WSC_10	Carbonate Setting	Estuary	Carbonate Setting Estuary	28	23.8576	9.61079	0.40284	Breithaupt, J. L., Smoak, J. M., Sanders, C. J., & Troxler, T. G. (2019). Spatial Variability of Organic Carbon, CaCO3 and Nutrient Burial Rates Spanning a Mangrove Productivity Gradient in the Coastal Everglades. Ecosystems, 22(4), 844–858. https://doi.org/10.1007/s10021-018-0306-24
Southwest Everglades, FL, USA	WSC_11	Carbonate Setting	Estuary	Carbonate Setting Estuary	28	64.7279	32.3218	0.499349	Breithaupt, J. L., Smoak, J. M., Sanders, C. J., & Troxler, T. G. (2019). Spatial Variability of Organic Carbon, CaCO3 and Nutrient Burial Rates Spanning a Mangrove Productivity Gradient in the Coastal Everglades. Ecosystems, 22(4), 844–858. https://doi.org/10.1007/s10021-018-0306-41
Southwest Everglades, FL, USA	WSC_4.1	Carbonate Setting	Estuary	Carbonate Setting Estuary	28	56.1992	26.5755	0.47288	Breithaupt, J. L., Smoak, J. M., Sanders, C. J., & Troxler, T. G. (2019). Spatial Variability of Organic Carbon, CaCO3 and Nutrient Burial Rates Spanning a Mangrove Productivity Gradient in the Coastal Everglades. Ecosystems, 22(4), 844–858. https://doi.org/10.1007/s10021-018-0306-120
Southwest Everglades, FL, USA	WSC_8A	Carbonate Setting	Estuary	Carbonate Setting Estuary	28	66.5066	31.5096	0.473782	Breithaupt, J. L., Smoak, J. M., Sanders, C. J., & Troxler, T. G. (2019). Spatial Variability of Organic Carbon, CaCO3 and Nutrient Burial Rates Spanning a Mangrove Productivity Gradient in the Coastal Everglades. Ecosystems, 22(4), 844–858. https://doi.org/10.1007/s10021-018-0306-201
Southwest Everglades, FL, USA	WSC_9	Carbonate Setting	Estuary	Carbonate Setting Estuary	28	56.9595	25.4109	0.446123	Breithaupt, J. L., Smoak, J. M., Sanders, C. J., & Troxler, T. G. (2019). Spatial Variability of Organic Carbon, CaCO3 and Nutrient Burial Rates Spanning a Mangrove Productivity Gradient in the Coastal Everglades. Ecosystems, 22(4), 844–858. https://doi.org/10.1007/s10021-018-0306-232
Southwest Everglades, FL, USA	WSC_10	Carbonate Setting	Estuary	Carbonate Setting Estuary	29	19.4734	9.62851	0.494445	Breithaupt, J. L., Smoak, J. M., Sanders, C. J., & Troxler, T. G. (2019). Spatial Variability of Organic Carbon, CaCO3 and Nutrient Burial Rates Spanning a Mangrove Productivity Gradient in the Coastal Everglades. Ecosystems, 22(4), 844–858. https://doi.org/10.1007/s10021-018-0306-14
Southwest Everglades, FL, USA	WSC_11	Carbonate Setting	Estuary	Carbonate Setting Estuary	29	68.8577	32.2929	0.468981	Breithaupt, J. L., Smoak, J. M., Sanders, C. J., & Troxler, T. G. (2019). Spatial Variability of Organic Carbon, CaCO3 and Nutrient Burial Rates Spanning a Mangrove Productivity Gradient in the Coastal Everglades. Ecosystems, 22(4), 844–858. https://doi.org/10.1007/s10021-018-0306-45
Southwest Everglades, FL, USA	WSC_4.1	Carbonate Setting	Estuary	Carbonate Setting Estuary	29	55.4107	27.4111	0.49469	Breithaupt, J. L., Smoak, J. M., Sanders, C. J., & Troxler, T. G. (2019). Spatial Variability of Organic Carbon, CaCO3 and Nutrient Burial Rates Spanning a Mangrove Productivity Gradient in the Coastal Everglades. Ecosystems, 22(4), 844–858. https://doi.org/10.1007/s10021-018-0306-118
Southwest Everglades, FL, USA	WSC_8A	Carbonate Setting	Estuary	Carbonate Setting Estuary	29	63.6385	29.6914	0.466564	Breithaupt, J. L., Smoak, J. M., Sanders, C. J., & Troxler, T. G. (2019). Spatial Variability of Organic Carbon, CaCO3 and Nutrient Burial Rates Spanning a Mangrove Productivity Gradient in the Coastal Everglades. Ecosystems, 22(4), 844–858. https://doi.org/10.1007/s10021-018-0306-195
Southwest Everglades, FL, USA	WSC_9	Carbonate Setting	Estuary	Carbonate Setting Estuary	29	58.4956	24.2046	0.413785	Breithaupt, J. L., Smoak, J. M., Sanders, C. J., & Troxler, T. G. (2019). Spatial Variability of Organic Carbon, CaCO3 and Nutrient Burial Rates Spanning a Mangrove Productivity Gradient in the Coastal Everglades. Ecosystems, 22(4), 844–858. https://doi.org/10.1007/s10021-018-0306-236
Southwest Everglades, FL, USA	WSC_10	Carbonate Setting	Estuary	Carbonate Setting Estuary	30	17.3495	9.18477	0.529395	Breithaupt, J. L., Smoak, J. M., Sanders, C. J., & Troxler, T. G. (2019). Spatial Variability of Organic Carbon, CaCO3 and Nutrient Burial Rates Spanning a Mangrove Productivity Gradient in the Coastal Everglades. Ecosystems, 22(4), 844–858. https://doi.org/10.1007/s10021-018-0306-9
Southwest Everglades, FL, USA	WSC_11	Carbonate Setting	Estuary	Carbonate Setting Estuary	30	72.7162	31.5454	0.433815	Breithaupt, J. L., Smoak, J. M., Sanders, C. J., & Troxler, T. G. (2019). Spatial Variability of Organic Carbon, CaCO3 and Nutrient Burial Rates Spanning a Mangrove Productivity Gradient in the Coastal Everglades. Ecosystems, 22(4), 844–858. https://doi.org/10.1007/s10021-018-0306-49
Southwest Everglades, FL, USA	WSC_4.1	Carbonate Setting	Estuary	Carbonate Setting Estuary	30	56.0168	27.7678	0.495704	Breithaupt, J. L., Smoak, J. M., Sanders, C. J., & Troxler, T. G. (2019). Spatial Variability of Organic Carbon, CaCO3 and Nutrient Burial Rates Spanning a Mangrove Productivity Gradient in the Coastal Everglades. Ecosystems, 22(4), 844–858. https://doi.org/10.1007/s10021-018-0306-119
Southwest Everglades, FL, USA	WSC_8A	Carbonate Setting	Estuary	Carbonate Setting Estuary	30	58.1152	33.8458	0.582391	Breithaupt, J. L., Smoak, J. M., Sanders, C. J., & Troxler, T. G. (2019). Spatial Variability of Organic Carbon, CaCO3 and Nutrient Burial Rates Spanning a Mangrove Productivity Gradient in the Coastal Everglades. Ecosystems, 22(4), 844–858. https://doi.org/10.1007/s10021-018-0306-187
Southwest Everglades, FL, USA	WSC_9	Carbonate Setting	Estuary	Carbonate Setting Estuary	30	56.9718	22.2679	0.390858	Breithaupt, J. L., Smoak, J. M., Sanders, C. J., & Troxler, T. G. (2019). Spatial Variability of Organic Carbon, CaCO3 and Nutrient Burial Rates Spanning a Mangrove Productivity Gradient in the Coastal Everglades. Ecosystems, 22(4), 844–858. https://doi.org/10.1007/s10021-018-0306-233
Southwest Everglades, FL, USA	WSC_10	Carbonate Setting	Estuary	Carbonate Setting Estuary	31	21.2374	8.70475	0.409878	Breithaupt, J. L., Smoak, J. M., Sanders, C. J., & Troxler, T. G. (2019). Spatial Variability of Organic Carbon, CaCO3 and Nutrient Burial Rates Spanning a Mangrove Productivity Gradient in the Coastal Everglades. Ecosystems, 22(4), 844–858. https://doi.org/10.1007/s10021-018-0306-17
Southwest Everglades, FL, USA	WSC_11	Carbonate Setting	Estuary	Carbonate Setting Estuary	31	70.2504	31.851	0.453393	Breithaupt, J. L., Smoak, J. M., Sanders, C. J., & Troxler, T. G. (2019). Spatial Variability of Organic Carbon, CaCO3 and Nutrient Burial Rates Spanning a Mangrove Productivity Gradient in the Coastal Everglades. Ecosystems, 22(4), 844–858. https://doi.org/10.1007/s10021-018-0306-47
Southwest Everglades, FL, USA	WSC_4.1	Carbonate Setting	Estuary	Carbonate Setting Estuary	31	54.7028	27.7224	0.506782	Breithaupt, J. L., Smoak, J. M., Sanders, C. J., & Troxler, T. G. (2019). Spatial Variability of Organic Carbon, CaCO3 and Nutrient Burial Rates Spanning a Mangrove Productivity Gradient in the Coastal Everglades. Ecosystems, 22(4), 844–858. https://doi.org/10.1007/s10021-018-0306-117
Southwest Everglades, FL, USA	WSC_9	Carbonate Setting	Estuary	Carbonate Setting Estuary	31	59.9714	23.5763	0.393127	Breithaupt, J. L., Smoak, J. M., Sanders, C. J., & Troxler, T. G. (2019). Spatial Variability of Organic Carbon, CaCO3 and Nutrient Burial Rates Spanning a Mangrove Productivity Gradient in the Coastal Everglades. Ecosystems, 22(4), 844–858. https://doi.org/10.1007/s10021-018-0306-238
Southwest Everglades, FL, USA	WSC_10	Carbonate Setting	Estuary	Carbonate Setting Estuary	32	20.6048	8.49436	0.412251	Breithaupt, J. L., Smoak, J. M., Sanders, C. J., & Troxler, T. G. (2019). Spatial Variability of Organic Carbon, CaCO3 and Nutrient Burial Rates Spanning a Mangrove Productivity Gradient in the Coastal Everglades. Ecosystems, 22(4), 844–858. https://doi.org/10.1007/s10021-018-0306-16
Southwest Everglades, FL, USA	WSC_4.1	Carbonate Setting	Estuary	Carbonate Setting Estuary	32	57.6729	28.0789	0.486864	Breithaupt, J. L., Smoak, J. M., Sanders, C. J., & Troxler, T. G. (2019). Spatial Variability of Organic Carbon, CaCO3 and Nutrient Burial Rates Spanning a Mangrove Productivity Gradient in the Coastal Everglades. Ecosystems, 22(4), 844–858. https://doi.org/10.1007/s10021-018-0306-121
Southwest Everglades, FL, USA	WSC_9	Carbonate Setting	Estuary	Carbonate Setting Estuary	32	52.4228	23.5153	0.448571	Breithaupt, J. L., Smoak, J. M., Sanders, C. J., & Troxler, T. G. (2019). Spatial Variability of Organic Carbon, CaCO3 and Nutrient Burial Rates Spanning a Mangrove Productivity Gradient in the Coastal Everglades. Ecosystems, 22(4), 844–858. https://doi.org/10.1007/s10021-018-0306-224
Southwest Everglades, FL, USA	WSC_10	Carbonate Setting	Estuary	Carbonate Setting Estuary	33	21.3492	9.15988	0.42905	Breithaupt, J. L., Smoak, J. M., Sanders, C. J., & Troxler, T. G. (2019). Spatial Variability of Organic Carbon, CaCO3 and Nutrient Burial Rates Spanning a Mangrove Productivity Gradient in the Coastal Everglades. Ecosystems, 22(4), 844–858. https://doi.org/10.1007/s10021-018-0306-18
Southwest Everglades, FL, USA	WSC_4.1	Carbonate Setting	Estuary	Carbonate Setting Estuary	33	61.8673	28.8539	0.466384	Breithaupt, J. L., Smoak, J. M., Sanders, C. J., & Troxler, T. G. (2019). Spatial Variability of Organic Carbon, CaCO3 and Nutrient Burial Rates Spanning a Mangrove Productivity Gradient in the Coastal Everglades. Ecosystems, 22(4), 844–858. https://doi.org/10.1007/s10021-018-0306-136
Southwest Everglades, FL, USA	WSC_9	Carbonate Setting	Estuary	Carbonate Setting Estuary	33	50.9634	23.1949	0.455128	Breithaupt, J. L., Smoak, J. M., Sanders, C. J., & Troxler, T. G. (2019). Spatial Variability of Organic Carbon, CaCO3 and Nutrient Burial Rates Spanning a Mangrove Productivity Gradient in the Coastal Everglades. Ecosystems, 22(4), 844–858. https://doi.org/10.1007/s10021-018-0306-218
Southwest Everglades, FL, USA	WSC_10	Carbonate Setting	Estuary	Carbonate Setting Estuary	34	22.6398	9.36162	0.413503	Breithaupt, J. L., Smoak, J. M., Sanders, C. J., & Troxler, T. G. (2019). Spatial Variability of Organic Carbon, CaCO3 and Nutrient Burial Rates Spanning a Mangrove Productivity Gradient in the Coastal Everglades. Ecosystems, 22(4), 844–858. https://doi.org/10.1007/s10021-018-0306-21
Southwest Everglades, FL, USA	WSC_4.1	Carbonate Setting	Estuary	Carbonate Setting Estuary	34	59.3757	30.5397	0.514347	Breithaupt, J. L., Smoak, J. M., Sanders, C. J., & Troxler, T. G. (2019). Spatial Variability of Organic Carbon, CaCO3 and Nutrient Burial Rates Spanning a Mangrove Productivity Gradient in the Coastal Everglades. Ecosystems, 22(4), 844–858. https://doi.org/10.1007/s10021-018-0306-125
Southwest Everglades, FL, USA	WSC_9	Carbonate Setting	Estuary	Carbonate Setting Estuary	34	52.418	22.2088	0.423686	Breithaupt, J. L., Smoak, J. M., Sanders, C. J., & Troxler, T. G. (2019). Spatial Variability of Organic Carbon, CaCO3 and Nutrient Burial Rates Spanning a Mangrove Productivity Gradient in the Coastal Everglades. Ecosystems, 22(4), 844–858. https://doi.org/10.1007/s10021-018-0306-223
Southwest Everglades, FL, USA	WSC_10	Carbonate Setting	Estuary	Carbonate Setting Estuary	35	23.8964	9.11977	0.381637	Breithaupt, J. L., Smoak, J. M., Sanders, C. J., & Troxler, T. G. (2019). Spatial Variability of Organic Carbon, CaCO3 and Nutrient Burial Rates Spanning a Mangrove Productivity Gradient in the Coastal Everglades. Ecosystems, 22(4), 844–858. https://doi.org/10.1007/s10021-018-0306-25
Southwest Everglades, FL, USA	WSC_4.1	Carbonate Setting	Estuary	Carbonate Setting Estuary	35	60.0559	29.9571	0.498821	Breithaupt, J. L., Smoak, J. M., Sanders, C. J., & Troxler, T. G. (2019). Spatial Variability of Organic Carbon, CaCO3 and Nutrient Burial Rates Spanning a Mangrove Productivity Gradient in the Coastal Everglades. Ecosystems, 22(4), 844–858. https://doi.org/10.1007/s10021-018-0306-127
Southwest Everglades, FL, USA	WSC_9	Carbonate Setting	Estuary	Carbonate Setting Estuary	35	52.7946	22.567	0.427449	Breithaupt, J. L., Smoak, J. M., Sanders, C. J., & Troxler, T. G. (2019). Spatial Variability of Organic Carbon, CaCO3 and Nutrient Burial Rates Spanning a Mangrove Productivity Gradient in the Coastal Everglades. Ecosystems, 22(4), 844–858. https://doi.org/10.1007/s10021-018-0306-226
Southwest Everglades, FL, USA	WSC_4.1	Carbonate Setting	Estuary	Carbonate Setting Estuary	36	61.693	30.7791	0.498907	Breithaupt, J. L., Smoak, J. M., Sanders, C. J., & Troxler, T. G. (2019). Spatial Variability of Organic Carbon, CaCO3 and Nutrient Burial Rates Spanning a Mangrove Productivity Gradient in the Coastal Everglades. Ecosystems, 22(4), 844–858. https://doi.org/10.1007/s10021-018-0306-135
Southwest Everglades, FL, USA	WSC_9	Carbonate Setting	Estuary	Carbonate Setting Estuary	36	57.3169	24.1016	0.420497	Breithaupt, J. L., Smoak, J. M., Sanders, C. J., & Troxler, T. G. (2019). Spatial Variability of Organic Carbon, CaCO3 and Nutrient Burial Rates Spanning a Mangrove Productivity Gradient in the Coastal Everglades. Ecosystems, 22(4), 844–858. https://doi.org/10.1007/s10021-018-0306-234
Southwest Everglades, FL, USA	WSC_9	Carbonate Setting	Estuary	Carbonate Setting Estuary	37	57.3665	24.226	0.422302	Breithaupt, J. L., Smoak, J. M., Sanders, C. J., & Troxler, T. G. (2019). Spatial Variability of Organic Carbon, CaCO3 and Nutrient Burial Rates Spanning a Mangrove Productivity Gradient in the Coastal Everglades. Ecosystems, 22(4), 844–858. https://doi.org/10.1007/s10021-018-0306-235
Southwest Everglades, FL, USA	SH3_1	Carbonate Setting	Estuary	Carbonate Setting Estuary	1	13.4218	7.775	0.57928	Breithaupt, J. L., Smoak, J. M., Smith, T. J., & Sanders, C. J. (2014). Temporal variability of carbon and nutrient burial, sediment accretion, and mass accumulation over the past century in a carbonate platform mangrove forest of the Florida Everglades. Journal of Geophysical Research: Biogeosciences, 1–17. https://doi.org/10.1002/2014JG002715.
Southwest Everglades, FL, USA	SH3_3	Carbonate Setting	Estuary	Carbonate Setting Estuary	1	29.7349	14.3036	0.481038	Breithaupt, J. L., Smoak, J. M., Smith, T. J., & Sanders, C. J. (2014). Temporal variability of carbon and nutrient burial, sediment accretion, and mass accumulation over the past century in a carbonate platform mangrove forest of the Florida Everglades. Journal of Geophysical Research: Biogeosciences, 1–17. https://doi.org/10.1002/2014JG002715.
Southwest Everglades, FL, USA	SH3_5	Carbonate Setting	Estuary	Carbonate Setting Estuary	1	60.6724	24.8708	0.409919	Breithaupt, J. L., Smoak, J. M., Smith, T. J., & Sanders, C. J. (2014). Temporal variability of carbon and nutrient burial, sediment accretion, and mass accumulation over the past century in a carbonate platform mangrove forest of the Florida Everglades. Journal of Geophysical Research: Biogeosciences, 1–17. https://doi.org/10.1002/2014JG002715.
Southwest Everglades, FL, USA	SH3_8	Carbonate Setting	Estuary	Carbonate Setting Estuary	1	34.5207	15.8718	0.459776	Breithaupt, J. L., Smoak, J. M., Smith, T. J., & Sanders, C. J. (2014). Temporal variability of carbon and nutrient burial, sediment accretion, and mass accumulation over the past century in a carbonate platform mangrove forest of the Florida Everglades. Journal of Geophysical Research: Biogeosciences, 1–17. https://doi.org/10.1002/2014JG002715.
Southwest Everglades, FL, USA	SH3_9	Carbonate Setting	Estuary	Carbonate Setting Estuary	1	26.4966	13.2635	0.500573	Breithaupt, J. L., Smoak, J. M., Smith, T. J., & Sanders, C. J. (2014). Temporal variability of carbon and nutrient burial, sediment accretion, and mass accumulation over the past century in a carbonate platform mangrove forest of the Florida Everglades. Journal of Geophysical Research: Biogeosciences, 1–17. https://doi.org/10.1002/2014JG002715.
Southwest Everglades, FL, USA	SH3_1	Carbonate Setting	Estuary	Carbonate Setting Estuary	2	11.6391	6.3703	0.547318	Breithaupt, J. L., Smoak, J. M., Smith, T. J., & Sanders, C. J. (2014). Temporal variability of carbon and nutrient burial, sediment accretion, and mass accumulation over the past century in a carbonate platform mangrove forest of the Florida Everglades. Journal of Geophysical Research: Biogeosciences, 1–17. https://doi.org/10.1002/2014JG002715.
Southwest Everglades, FL, USA	SH3_3	Carbonate Setting	Estuary	Carbonate Setting Estuary	2	28.7623	13.2277	0.459896	Breithaupt, J. L., Smoak, J. M., Smith, T. J., & Sanders, C. J. (2014). Temporal variability of carbon and nutrient burial, sediment accretion, and mass accumulation over the past century in a carbonate platform mangrove forest of the Florida Everglades. Journal of Geophysical Research: Biogeosciences, 1–17. https://doi.org/10.1002/2014JG002715.
Southwest Everglades, FL, USA	SH3_5	Carbonate Setting	Estuary	Carbonate Setting Estuary	2	60.7462	31.1991	0.513598	Breithaupt, J. L., Smoak, J. M., Smith, T. J., & Sanders, C. J. (2014). Temporal variability of carbon and nutrient burial, sediment accretion, and mass accumulation over the past century in a carbonate platform mangrove forest of the Florida Everglades. Journal of Geophysical Research: Biogeosciences, 1–17. https://doi.org/10.1002/2014JG002715.
Southwest Everglades, FL, USA	SH3_8	Carbonate Setting	Estuary	Carbonate Setting Estuary	2	33.8085	12.7643	0.377549	Breithaupt, J. L., Smoak, J. M., Smith, T. J., & Sanders, C. J. (2014). Temporal variability of carbon and nutrient burial, sediment accretion, and mass accumulation over the past century in a carbonate platform mangrove forest of the Florida Everglades. Journal of Geophysical Research: Biogeosciences, 1–17. https://doi.org/10.1002/2014JG002715.
Southwest Everglades, FL, USA	SH3_9	Carbonate Setting	Estuary	Carbonate Setting Estuary	2	38.9229	15.5256	0.39888	Breithaupt, J. L., Smoak, J. M., Smith, T. J., & Sanders, C. J. (2014). Temporal variability of carbon and nutrient burial, sediment accretion, and mass accumulation over the past century in a carbonate platform mangrove forest of the Florida Everglades. Journal of Geophysical Research: Biogeosciences, 1–17. https://doi.org/10.1002/2014JG002715.
Southwest Everglades, FL, USA	SH3-7	Carbonate Setting	Estuary	Carbonate Setting Estuary	2	28.8789	14.7631	0.511207	Breithaupt, J. L., Smoak, J. M., Smith, T. J., & Sanders, C. J. (2014). Temporal variability of carbon and nutrient burial, sediment accretion, and mass accumulation over the past century in a carbonate platform mangrove forest of the Florida Everglades. Journal of Geophysical Research: Biogeosciences, 1–17. https://doi.org/10.1002/2014JG002715.
Southwest Everglades, FL, USA	SH3_1	Carbonate Setting	Estuary	Carbonate Setting Estuary	3	10.8849	3.7587	0.345314	Breithaupt, J. L., Smoak, J. M., Smith, T. J., & Sanders, C. J. (2014). Temporal variability of carbon and nutrient burial, sediment accretion, and mass accumulation over the past century in a carbonate platform mangrove forest of the Florida Everglades. Journal of Geophysical Research: Biogeosciences, 1–17. https://doi.org/10.1002/2014JG002715.
Southwest Everglades, FL, USA	SH3_3	Carbonate Setting	Estuary	Carbonate Setting Estuary	3	30.4656	14.7588	0.484442	Breithaupt, J. L., Smoak, J. M., Smith, T. J., & Sanders, C. J. (2014). Temporal variability of carbon and nutrient burial, sediment accretion, and mass accumulation over the past century in a carbonate platform mangrove forest of the Florida Everglades. Journal of Geophysical Research: Biogeosciences, 1–17. https://doi.org/10.1002/2014JG002715.
Southwest Everglades, FL, USA	SH3_5	Carbonate Setting	Estuary	Carbonate Setting Estuary	3	59.5623	26.903	0.451679	Breithaupt, J. L., Smoak, J. M., Smith, T. J., & Sanders, C. J. (2014). Temporal variability of carbon and nutrient burial, sediment accretion, and mass accumulation over the past century in a carbonate platform mangrove forest of the Florida Everglades. Journal of Geophysical Research: Biogeosciences, 1–17. https://doi.org/10.1002/2014JG002715.
Southwest Everglades, FL, USA	SH3_8	Carbonate Setting	Estuary	Carbonate Setting Estuary	3	32.3647	15.2918	0.472485	Breithaupt, J. L., Smoak, J. M., Smith, T. J., & Sanders, C. J. (2014). Temporal variability of carbon and nutrient burial, sediment accretion, and mass accumulation over the past century in a carbonate platform mangrove forest of the Florida Everglades. Journal of Geophysical Research: Biogeosciences, 1–17. https://doi.org/10.1002/2014JG002715.
Southwest Everglades, FL, USA	SH3_9	Carbonate Setting	Estuary	Carbonate Setting Estuary	3	54.6667	23.0254	0.421196	Breithaupt, J. L., Smoak, J. M., Smith, T. J., & Sanders, C. J. (2014). Temporal variability of carbon and nutrient burial, sediment accretion, and mass accumulation over the past century in a carbonate platform mangrove forest of the Florida Everglades. Journal of Geophysical Research: Biogeosciences, 1–17. https://doi.org/10.1002/2014JG002715.
Southwest Everglades, FL, USA	SH3-7	Carbonate Setting	Estuary	Carbonate Setting Estuary	3	37.7653	15.6062	0.413241	Breithaupt, J. L., Smoak, J. M., Smith, T. J., & Sanders, C. J. (2014). Temporal variability of carbon and nutrient burial, sediment accretion, and mass accumulation over the past century in a carbonate platform mangrove forest of the Florida Everglades. Journal of Geophysical Research: Biogeosciences, 1–17. https://doi.org/10.1002/2014JG002715.
Southwest Everglades, FL, USA	SH3_1	Carbonate Setting	Estuary	Carbonate Setting Estuary	4	42.4486	27.4397	0.646423	Breithaupt, J. L., Smoak, J. M., Smith, T. J., & Sanders, C. J. (2014). Temporal variability of carbon and nutrient burial, sediment accretion, and mass accumulation over the past century in a carbonate platform mangrove forest of the Florida Everglades. Journal of Geophysical Research: Biogeosciences, 1–17. https://doi.org/10.1002/2014JG002715.
Southwest Everglades, FL, USA	SH3_3	Carbonate Setting	Estuary	Carbonate Setting Estuary	4	32.4969	15.9657	0.491301	Breithaupt, J. L., Smoak, J. M., Smith, T. J., & Sanders, C. J. (2014). Temporal variability of carbon and nutrient burial, sediment accretion, and mass accumulation over the past century in a carbonate platform mangrove forest of the Florida Everglades. Journal of Geophysical Research: Biogeosciences, 1–17. https://doi.org/10.1002/2014JG002715.
Southwest Everglades, FL, USA	SH3_8	Carbonate Setting	Estuary	Carbonate Setting Estuary	4	24.0672	13.2914	0.552261	Breithaupt, J. L., Smoak, J. M., Smith, T. J., & Sanders, C. J. (2014). Temporal variability of carbon and nutrient burial, sediment accretion, and mass accumulation over the past century in a carbonate platform mangrove forest of the Florida Everglades. Journal of Geophysical Research: Biogeosciences, 1–17. https://doi.org/10.1002/2014JG002715.
Southwest Everglades, FL, USA	SH3_9	Carbonate Setting	Estuary	Carbonate Setting Estuary	4	60.116	23.5061	0.391013	Breithaupt, J. L., Smoak, J. M., Smith, T. J., & Sanders, C. J. (2014). Temporal variability of carbon and nutrient burial, sediment accretion, and mass accumulation over the past century in a carbonate platform mangrove forest of the Florida Everglades. Journal of Geophysical Research: Biogeosciences, 1–17. https://doi.org/10.1002/2014JG002715.
Southwest Everglades, FL, USA	SH3-7	Carbonate Setting	Estuary	Carbonate Setting Estuary	4	41.054	15.2241	0.37083	Breithaupt, J. L., Smoak, J. M., Smith, T. J., & Sanders, C. J. (2014). Temporal variability of carbon and nutrient burial, sediment accretion, and mass accumulation over the past century in a carbonate platform mangrove forest of the Florida Everglades. Journal of Geophysical Research: Biogeosciences, 1–17. https://doi.org/10.1002/2014JG002715.
Southwest Everglades, FL, USA	SH3_1	Carbonate Setting	Estuary	Carbonate Setting Estuary	5	47.883	19.3595	0.404308	Breithaupt, J. L., Smoak, J. M., Smith, T. J., & Sanders, C. J. (2014). Temporal variability of carbon and nutrient burial, sediment accretion, and mass accumulation over the past century in a carbonate platform mangrove forest of the Florida Everglades. Journal of Geophysical Research: Biogeosciences, 1–17. https://doi.org/10.1002/2014JG002715.
Southwest Everglades, FL, USA	SH3_3	Carbonate Setting	Estuary	Carbonate Setting Estuary	5	33.3229	16.9129	0.507546	Breithaupt, J. L., Smoak, J. M., Smith, T. J., & Sanders, C. J. (2014). Temporal variability of carbon and nutrient burial, sediment accretion, and mass accumulation over the past century in a carbonate platform mangrove forest of the Florida Everglades. Journal of Geophysical Research: Biogeosciences, 1–17. https://doi.org/10.1002/2014JG002715.
Southwest Everglades, FL, USA	SH3_5	Carbonate Setting	Estuary	Carbonate Setting Estuary	5	53.8901	20.6367	0.382941	Breithaupt, J. L., Smoak, J. M., Smith, T. J., & Sanders, C. J. (2014). Temporal variability of carbon and nutrient burial, sediment accretion, and mass accumulation over the past century in a carbonate platform mangrove forest of the Florida Everglades. Journal of Geophysical Research: Biogeosciences, 1–17. https://doi.org/10.1002/2014JG002715.
Southwest Everglades, FL, USA	SH3_8	Carbonate Setting	Estuary	Carbonate Setting Estuary	5	29.7945	14.2159	0.47713	Breithaupt, J. L., Smoak, J. M., Smith, T. J., & Sanders, C. J. (2014). Temporal variability of carbon and nutrient burial, sediment accretion, and mass accumulation over the past century in a carbonate platform mangrove forest of the Florida Everglades. Journal of Geophysical Research: Biogeosciences, 1–17. https://doi.org/10.1002/2014JG002715.
Southwest Everglades, FL, USA	SH3_9	Carbonate Setting	Estuary	Carbonate Setting Estuary	5	50.306	27.3931	0.54453	Breithaupt, J. L., Smoak, J. M., Smith, T. J., & Sanders, C. J. (2014). Temporal variability of carbon and nutrient burial, sediment accretion, and mass accumulation over the past century in a carbonate platform mangrove forest of the Florida Everglades. Journal of Geophysical Research: Biogeosciences, 1–17. https://doi.org/10.1002/2014JG002715.
Southwest Everglades, FL, USA	SH3-7	Carbonate Setting	Estuary	Carbonate Setting Estuary	5	27.5752	15.7913	0.572664	Breithaupt, J. L., Smoak, J. M., Smith, T. J., & Sanders, C. J. (2014). Temporal variability of carbon and nutrient burial, sediment accretion, and mass accumulation over the past century in a carbonate platform mangrove forest of the Florida Everglades. Journal of Geophysical Research: Biogeosciences, 1–17. https://doi.org/10.1002/2014JG002715.
Southwest Everglades, FL, USA	SH3_1	Carbonate Setting	Estuary	Carbonate Setting Estuary	6	53.4225	23.0792	0.432014	Breithaupt, J. L., Smoak, J. M., Smith, T. J., & Sanders, C. J. (2014). Temporal variability of carbon and nutrient burial, sediment accretion, and mass accumulation over the past century in a carbonate platform mangrove forest of the Florida Everglades. Journal of Geophysical Research: Biogeosciences, 1–17. https://doi.org/10.1002/2014JG002715.
Southwest Everglades, FL, USA	SH3_3	Carbonate Setting	Estuary	Carbonate Setting Estuary	6	42.7304	16.5688	0.387752	Breithaupt, J. L., Smoak, J. M., Smith, T. J., & Sanders, C. J. (2014). Temporal variability of carbon and nutrient burial, sediment accretion, and mass accumulation over the past century in a carbonate platform mangrove forest of the Florida Everglades. Journal of Geophysical Research: Biogeosciences, 1–17. https://doi.org/10.1002/2014JG002715.
Southwest Everglades, FL, USA	SH3_5	Carbonate Setting	Estuary	Carbonate Setting Estuary	6	50.0978	21.2653	0.424476	Breithaupt, J. L., Smoak, J. M., Smith, T. J., & Sanders, C. J. (2014). Temporal variability of carbon and nutrient burial, sediment accretion, and mass accumulation over the past century in a carbonate platform mangrove forest of the Florida Everglades. Journal of Geophysical Research: Biogeosciences, 1–17. https://doi.org/10.1002/2014JG002715.
Southwest Everglades, FL, USA	SH3_8	Carbonate Setting	Estuary	Carbonate Setting Estuary	6	52.4799	18.6388	0.35516	Breithaupt, J. L., Smoak, J. M., Smith, T. J., & Sanders, C. J. (2014). Temporal variability of carbon and nutrient burial, sediment accretion, and mass accumulation over the past century in a carbonate platform mangrove forest of the Florida Everglades. Journal of Geophysical Research: Biogeosciences, 1–17. https://doi.org/10.1002/2014JG002715.
Southwest Everglades, FL, USA	SH3_9	Carbonate Setting	Estuary	Carbonate Setting Estuary	6	63.0395	33.67	0.534109	Breithaupt, J. L., Smoak, J. M., Smith, T. J., & Sanders, C. J. (2014). Temporal variability of carbon and nutrient burial, sediment accretion, and mass accumulation over the past century in a carbonate platform mangrove forest of the Florida Everglades. Journal of Geophysical Research: Biogeosciences, 1–17. https://doi.org/10.1002/2014JG002715.
Southwest Everglades, FL, USA	SH3-7	Carbonate Setting	Estuary	Carbonate Setting Estuary	6	33.02	12.9609	0.392516	Breithaupt, J. L., Smoak, J. M., Smith, T. J., & Sanders, C. J. (2014). Temporal variability of carbon and nutrient burial, sediment accretion, and mass accumulation over the past century in a carbonate platform mangrove forest of the Florida Everglades. Journal of Geophysical Research: Biogeosciences, 1–17. https://doi.org/10.1002/2014JG002715.
Southwest Everglades, FL, USA	SH3_1	Carbonate Setting	Estuary	Carbonate Setting Estuary	7	52.0341	23.6266	0.45406	Breithaupt, J. L., Smoak, J. M., Smith, T. J., & Sanders, C. J. (2014). Temporal variability of carbon and nutrient burial, sediment accretion, and mass accumulation over the past century in a carbonate platform mangrove forest of the Florida Everglades. Journal of Geophysical Research: Biogeosciences, 1–17. https://doi.org/10.1002/2014JG002715.
Southwest Everglades, FL, USA	SH3_3	Carbonate Setting	Estuary	Carbonate Setting Estuary	7	45.0631	17.6456	0.391576	Breithaupt, J. L., Smoak, J. M., Smith, T. J., & Sanders, C. J. (2014). Temporal variability of carbon and nutrient burial, sediment accretion, and mass accumulation over the past century in a carbonate platform mangrove forest of the Florida Everglades. Journal of Geophysical Research: Biogeosciences, 1–17. https://doi.org/10.1002/2014JG002715.
Southwest Everglades, FL, USA	SH3_5	Carbonate Setting	Estuary	Carbonate Setting Estuary	7	59.9244	24.8261	0.41429	Breithaupt, J. L., Smoak, J. M., Smith, T. J., & Sanders, C. J. (2014). Temporal variability of carbon and nutrient burial, sediment accretion, and mass accumulation over the past century in a carbonate platform mangrove forest of the Florida Everglades. Journal of Geophysical Research: Biogeosciences, 1–17. https://doi.org/10.1002/2014JG002715.
Southwest Everglades, FL, USA	SH3_9	Carbonate Setting	Estuary	Carbonate Setting Estuary	7	55.5745	26.0855	0.469379	Breithaupt, J. L., Smoak, J. M., Smith, T. J., & Sanders, C. J. (2014). Temporal variability of carbon and nutrient burial, sediment accretion, and mass accumulation over the past century in a carbonate platform mangrove forest of the Florida Everglades. Journal of Geophysical Research: Biogeosciences, 1–17. https://doi.org/10.1002/2014JG002715.
Southwest Everglades, FL, USA	SH3-7	Carbonate Setting	Estuary	Carbonate Setting Estuary	7	27.0729	13.224	0.488459	Breithaupt, J. L., Smoak, J. M., Smith, T. J., & Sanders, C. J. (2014). Temporal variability of carbon and nutrient burial, sediment accretion, and mass accumulation over the past century in a carbonate platform mangrove forest of the Florida Everglades. Journal of Geophysical Research: Biogeosciences, 1–17. https://doi.org/10.1002/2014JG002715.
Southwest Everglades, FL, USA	SH3_1	Carbonate Setting	Estuary	Carbonate Setting Estuary	8	53.8092	24.5634	0.45649	Breithaupt, J. L., Smoak, J. M., Smith, T. J., & Sanders, C. J. (2014). Temporal variability of carbon and nutrient burial, sediment accretion, and mass accumulation over the past century in a carbonate platform mangrove forest of the Florida Everglades. Journal of Geophysical Research: Biogeosciences, 1–17. https://doi.org/10.1002/2014JG002715.
Southwest Everglades, FL, USA	SH3_3	Carbonate Setting	Estuary	Carbonate Setting Estuary	8	45.3064	19.0158	0.419717	Breithaupt, J. L., Smoak, J. M., Smith, T. J., & Sanders, C. J. (2014). Temporal variability of carbon and nutrient burial, sediment accretion, and mass accumulation over the past century in a carbonate platform mangrove forest of the Florida Everglades. Journal of Geophysical Research: Biogeosciences, 1–17. https://doi.org/10.1002/2014JG002715.
Southwest Everglades, FL, USA	SH3_5	Carbonate Setting	Estuary	Carbonate Setting Estuary	8	66.2263	25.1576	0.379872	Breithaupt, J. L., Smoak, J. M., Smith, T. J., & Sanders, C. J. (2014). Temporal variability of carbon and nutrient burial, sediment accretion, and mass accumulation over the past century in a carbonate platform mangrove forest of the Florida Everglades. Journal of Geophysical Research: Biogeosciences, 1–17. https://doi.org/10.1002/2014JG002715.
Southwest Everglades, FL, USA	SH3_9	Carbonate Setting	Estuary	Carbonate Setting Estuary	8	61.3011	32.1508	0.524473	Breithaupt, J. L., Smoak, J. M., Smith, T. J., & Sanders, C. J. (2014). Temporal variability of carbon and nutrient burial, sediment accretion, and mass accumulation over the past century in a carbonate platform mangrove forest of the Florida Everglades. Journal of Geophysical Research: Biogeosciences, 1–17. https://doi.org/10.1002/2014JG002715.
Southwest Everglades, FL, USA	SH3-7	Carbonate Setting	Estuary	Carbonate Setting Estuary	8	50.6797	18.5891	0.366795	Breithaupt, J. L., Smoak, J. M., Smith, T. J., & Sanders, C. J. (2014). Temporal variability of carbon and nutrient burial, sediment accretion, and mass accumulation over the past century in a carbonate platform mangrove forest of the Florida Everglades. Journal of Geophysical Research: Biogeosciences, 1–17. https://doi.org/10.1002/2014JG002715.
Southwest Everglades, FL, USA	SH3_1	Carbonate Setting	Estuary	Carbonate Setting Estuary	9	52.2788	22.0847	0.42244	Breithaupt, J. L., Smoak, J. M., Smith, T. J., & Sanders, C. J. (2014). Temporal variability of carbon and nutrient burial, sediment accretion, and mass accumulation over the past century in a carbonate platform mangrove forest of the Florida Everglades. Journal of Geophysical Research: Biogeosciences, 1–17. https://doi.org/10.1002/2014JG002715.
Southwest Everglades, FL, USA	SH3_3	Carbonate Setting	Estuary	Carbonate Setting Estuary	9	39.9398	21.2312	0.53158	Breithaupt, J. L., Smoak, J. M., Smith, T. J., & Sanders, C. J. (2014). Temporal variability of carbon and nutrient burial, sediment accretion, and mass accumulation over the past century in a carbonate platform mangrove forest of the Florida Everglades. Journal of Geophysical Research: Biogeosciences, 1–17. https://doi.org/10.1002/2014JG002715.
Southwest Everglades, FL, USA	SH3_5	Carbonate Setting	Estuary	Carbonate Setting Estuary	9	56.5803	24.2277	0.4282	Breithaupt, J. L., Smoak, J. M., Smith, T. J., & Sanders, C. J. (2014). Temporal variability of carbon and nutrient burial, sediment accretion, and mass accumulation over the past century in a carbonate platform mangrove forest of the Florida Everglades. Journal of Geophysical Research: Biogeosciences, 1–17. https://doi.org/10.1002/2014JG002715.
Southwest Everglades, FL, USA	SH3_9	Carbonate Setting	Estuary	Carbonate Setting Estuary	9	63.0257	33.0733	0.524759	Breithaupt, J. L., Smoak, J. M., Smith, T. J., & Sanders, C. J. (2014). Temporal variability of carbon and nutrient burial, sediment accretion, and mass accumulation over the past century in a carbonate platform mangrove forest of the Florida Everglades. Journal of Geophysical Research: Biogeosciences, 1–17. https://doi.org/10.1002/2014JG002715.
Southwest Everglades, FL, USA	SH3-7	Carbonate Setting	Estuary	Carbonate Setting Estuary	9	48.5754	24.8786	0.512165	Breithaupt, J. L., Smoak, J. M., Smith, T. J., & Sanders, C. J. (2014). Temporal variability of carbon and nutrient burial, sediment accretion, and mass accumulation over the past century in a carbonate platform mangrove forest of the Florida Everglades. Journal of Geophysical Research: Biogeosciences, 1–17. https://doi.org/10.1002/2014JG002715.
Southwest Everglades, FL, USA	SH3_1	Carbonate Setting	Estuary	Carbonate Setting Estuary	10	44.1613	21.0497	0.476656	Breithaupt, J. L., Smoak, J. M., Smith, T. J., & Sanders, C. J. (2014). Temporal variability of carbon and nutrient burial, sediment accretion, and mass accumulation over the past century in a carbonate platform mangrove forest of the Florida Everglades. Journal of Geophysical Research: Biogeosciences, 1–17. https://doi.org/10.1002/2014JG002715.
Southwest Everglades, FL, USA	SH3_3	Carbonate Setting	Estuary	Carbonate Setting Estuary	10	47.0737	20.2025	0.429169	Breithaupt, J. L., Smoak, J. M., Smith, T. J., & Sanders, C. J. (2014). Temporal variability of carbon and nutrient burial, sediment accretion, and mass accumulation over the past century in a carbonate platform mangrove forest of the Florida Everglades. Journal of Geophysical Research: Biogeosciences, 1–17. https://doi.org/10.1002/2014JG002715.
Southwest Everglades, FL, USA	SH3_5	Carbonate Setting	Estuary	Carbonate Setting Estuary	10	60.7022	24.721	0.407252	Breithaupt, J. L., Smoak, J. M., Smith, T. J., & Sanders, C. J. (2014). Temporal variability of carbon and nutrient burial, sediment accretion, and mass accumulation over the past century in a carbonate platform mangrove forest of the Florida Everglades. Journal of Geophysical Research: Biogeosciences, 1–17. https://doi.org/10.1002/2014JG002715.
Southwest Everglades, FL, USA	SH3_9	Carbonate Setting	Estuary	Carbonate Setting Estuary	10	61.1801	28.4505	0.465028	Breithaupt, J. L., Smoak, J. M., Smith, T. J., & Sanders, C. J. (2014). Temporal variability of carbon and nutrient burial, sediment accretion, and mass accumulation over the past century in a carbonate platform mangrove forest of the Florida Everglades. Journal of Geophysical Research: Biogeosciences, 1–17. https://doi.org/10.1002/2014JG002715.
Southwest Everglades, FL, USA	SH3-7	Carbonate Setting	Estuary	Carbonate Setting Estuary	10	55.6196	24.7823	0.445568	Breithaupt, J. L., Smoak, J. M., Smith, T. J., & Sanders, C. J. (2014). Temporal variability of carbon and nutrient burial, sediment accretion, and mass accumulation over the past century in a carbonate platform mangrove forest of the Florida Everglades. Journal of Geophysical Research: Biogeosciences, 1–17. https://doi.org/10.1002/2014JG002715.
Southwest Everglades, FL, USA	SH3_1	Carbonate Setting	Estuary	Carbonate Setting Estuary	11	49.2459	20.64	0.419121	Breithaupt, J. L., Smoak, J. M., Smith, T. J., & Sanders, C. J. (2014). Temporal variability of carbon and nutrient burial, sediment accretion, and mass accumulation over the past century in a carbonate platform mangrove forest of the Florida Everglades. Journal of Geophysical Research: Biogeosciences, 1–17. https://doi.org/10.1002/2014JG002715.
Southwest Everglades, FL, USA	SH3_3	Carbonate Setting	Estuary	Carbonate Setting Estuary	11	48.7273	20.7702	0.426255	Breithaupt, J. L., Smoak, J. M., Smith, T. J., & Sanders, C. J. (2014). Temporal variability of carbon and nutrient burial, sediment accretion, and mass accumulation over the past century in a carbonate platform mangrove forest of the Florida Everglades. Journal of Geophysical Research: Biogeosciences, 1–17. https://doi.org/10.1002/2014JG002715.
Southwest Everglades, FL, USA	SH3_5	Carbonate Setting	Estuary	Carbonate Setting Estuary	11	50.6644	26.9892	0.532706	Breithaupt, J. L., Smoak, J. M., Smith, T. J., & Sanders, C. J. (2014). Temporal variability of carbon and nutrient burial, sediment accretion, and mass accumulation over the past century in a carbonate platform mangrove forest of the Florida Everglades. Journal of Geophysical Research: Biogeosciences, 1–17. https://doi.org/10.1002/2014JG002715.
Southwest Everglades, FL, USA	SH3_8	Carbonate Setting	Estuary	Carbonate Setting Estuary	11	66.699	27.3464	0.409998	Breithaupt, J. L., Smoak, J. M., Smith, T. J., & Sanders, C. J. (2014). Temporal variability of carbon and nutrient burial, sediment accretion, and mass accumulation over the past century in a carbonate platform mangrove forest of the Florida Everglades. Journal of Geophysical Research: Biogeosciences, 1–17. https://doi.org/10.1002/2014JG002715.
Southwest Everglades, FL, USA	SH3_9	Carbonate Setting	Estuary	Carbonate Setting Estuary	11	61.9048	29.0728	0.469637	Breithaupt, J. L., Smoak, J. M., Smith, T. J., & Sanders, C. J. (2014). Temporal variability of carbon and nutrient burial, sediment accretion, and mass accumulation over the past century in a carbonate platform mangrove forest of the Florida Everglades. Journal of Geophysical Research: Biogeosciences, 1–17. https://doi.org/10.1002/2014JG002715.
Southwest Everglades, FL, USA	SH3-7	Carbonate Setting	Estuary	Carbonate Setting Estuary	11	60.0611	27.9044	0.4646	Breithaupt, J. L., Smoak, J. M., Smith, T. J., & Sanders, C. J. (2014). Temporal variability of carbon and nutrient burial, sediment accretion, and mass accumulation over the past century in a carbonate platform mangrove forest of the Florida Everglades. Journal of Geophysical Research: Biogeosciences, 1–17. https://doi.org/10.1002/2014JG002715.
Southwest Everglades, FL, USA	SH3_3	Carbonate Setting	Estuary	Carbonate Setting Estuary	12	45.2431	20.7126	0.457806	Breithaupt, J. L., Smoak, J. M., Smith, T. J., & Sanders, C. J. (2014). Temporal variability of carbon and nutrient burial, sediment accretion, and mass accumulation over the past century in a carbonate platform mangrove forest of the Florida Everglades. Journal of Geophysical Research: Biogeosciences, 1–17. https://doi.org/10.1002/2014JG002715.
Southwest Everglades, FL, USA	SH3_5	Carbonate Setting	Estuary	Carbonate Setting Estuary	12	56.5338	28.3547	0.501554	Breithaupt, J. L., Smoak, J. M., Smith, T. J., & Sanders, C. J. (2014). Temporal variability of carbon and nutrient burial, sediment accretion, and mass accumulation over the past century in a carbonate platform mangrove forest of the Florida Everglades. Journal of Geophysical Research: Biogeosciences, 1–17. https://doi.org/10.1002/2014JG002715.
Southwest Everglades, FL, USA	SH3_8	Carbonate Setting	Estuary	Carbonate Setting Estuary	12	67.6065	26.324	0.389371	Breithaupt, J. L., Smoak, J. M., Smith, T. J., & Sanders, C. J. (2014). Temporal variability of carbon and nutrient burial, sediment accretion, and mass accumulation over the past century in a carbonate platform mangrove forest of the Florida Everglades. Journal of Geophysical Research: Biogeosciences, 1–17. https://doi.org/10.1002/2014JG002715.
Southwest Everglades, FL, USA	SH3_9	Carbonate Setting	Estuary	Carbonate Setting Estuary	12	62.2843	33.222	0.533392	Breithaupt, J. L., Smoak, J. M., Smith, T. J., & Sanders, C. J. (2014). Temporal variability of carbon and nutrient burial, sediment accretion, and mass accumulation over the past century in a carbonate platform mangrove forest of the Florida Everglades. Journal of Geophysical Research: Biogeosciences, 1–17. https://doi.org/10.1002/2014JG002715.
Southwest Everglades, FL, USA	SH3-7	Carbonate Setting	Estuary	Carbonate Setting Estuary	12	61.1502	30.1778	0.493502	Breithaupt, J. L., Smoak, J. M., Smith, T. J., & Sanders, C. J. (2014). Temporal variability of carbon and nutrient burial, sediment accretion, and mass accumulation over the past century in a carbonate platform mangrove forest of the Florida Everglades. Journal of Geophysical Research: Biogeosciences, 1–17. https://doi.org/10.1002/2014JG002715.
Southwest Everglades, FL, USA	SH3_1	Carbonate Setting	Estuary	Carbonate Setting Estuary	13	45.2356	20.4954	0.45308	Breithaupt, J. L., Smoak, J. M., Smith, T. J., & Sanders, C. J. (2014). Temporal variability of carbon and nutrient burial, sediment accretion, and mass accumulation over the past century in a carbonate platform mangrove forest of the Florida Everglades. Journal of Geophysical Research: Biogeosciences, 1–17. https://doi.org/10.1002/2014JG002715.
Southwest Everglades, FL, USA	SH3_3	Carbonate Setting	Estuary	Carbonate Setting Estuary	13	38.493	20.549	0.533839	Breithaupt, J. L., Smoak, J. M., Smith, T. J., & Sanders, C. J. (2014). Temporal variability of carbon and nutrient burial, sediment accretion, and mass accumulation over the past century in a carbonate platform mangrove forest of the Florida Everglades. Journal of Geophysical Research: Biogeosciences, 1–17. https://doi.org/10.1002/2014JG002715.
Southwest Everglades, FL, USA	SH3_5	Carbonate Setting	Estuary	Carbonate Setting Estuary	13	56.4299	26.797	0.474872	Breithaupt, J. L., Smoak, J. M., Smith, T. J., & Sanders, C. J. (2014). Temporal variability of carbon and nutrient burial, sediment accretion, and mass accumulation over the past century in a carbonate platform mangrove forest of the Florida Everglades. Journal of Geophysical Research: Biogeosciences, 1–17. https://doi.org/10.1002/2014JG002715.
Southwest Everglades, FL, USA	SH3_8	Carbonate Setting	Estuary	Carbonate Setting Estuary	13	59.4621	28.3538	0.476839	Breithaupt, J. L., Smoak, J. M., Smith, T. J., & Sanders, C. J. (2014). Temporal variability of carbon and nutrient burial, sediment accretion, and mass accumulation over the past century in a carbonate platform mangrove forest of the Florida Everglades. Journal of Geophysical Research: Biogeosciences, 1–17. https://doi.org/10.1002/2014JG002715.
Southwest Everglades, FL, USA	SH3_9	Carbonate Setting	Estuary	Carbonate Setting Estuary	13	56.481	28.5145	0.504852	Breithaupt, J. L., Smoak, J. M., Smith, T. J., & Sanders, C. J. (2014). Temporal variability of carbon and nutrient burial, sediment accretion, and mass accumulation over the past century in a carbonate platform mangrove forest of the Florida Everglades. Journal of Geophysical Research: Biogeosciences, 1–17. https://doi.org/10.1002/2014JG002715.
Southwest Everglades, FL, USA	SH3-7	Carbonate Setting	Estuary	Carbonate Setting Estuary	13	69.4513	30.5477	0.439843	Breithaupt, J. L., Smoak, J. M., Smith, T. J., & Sanders, C. J. (2014). Temporal variability of carbon and nutrient burial, sediment accretion, and mass accumulation over the past century in a carbonate platform mangrove forest of the Florida Everglades. Journal of Geophysical Research: Biogeosciences, 1–17. https://doi.org/10.1002/2014JG002715.
Southwest Everglades, FL, USA	SH3_3	Carbonate Setting	Estuary	Carbonate Setting Estuary	14	50.1914	20.6516	0.411458	Breithaupt, J. L., Smoak, J. M., Smith, T. J., & Sanders, C. J. (2014). Temporal variability of carbon and nutrient burial, sediment accretion, and mass accumulation over the past century in a carbonate platform mangrove forest of the Florida Everglades. Journal of Geophysical Research: Biogeosciences, 1–17. https://doi.org/10.1002/2014JG002715.
Southwest Everglades, FL, USA	SH3_5	Carbonate Setting	Estuary	Carbonate Setting Estuary	14	65.6832	27.3153	0.415865	Breithaupt, J. L., Smoak, J. M., Smith, T. J., & Sanders, C. J. (2014). Temporal variability of carbon and nutrient burial, sediment accretion, and mass accumulation over the past century in a carbonate platform mangrove forest of the Florida Everglades. Journal of Geophysical Research: Biogeosciences, 1–17. https://doi.org/10.1002/2014JG002715.
Southwest Everglades, FL, USA	SH3_8	Carbonate Setting	Estuary	Carbonate Setting Estuary	14	63.6402	30.6384	0.481432	Breithaupt, J. L., Smoak, J. M., Smith, T. J., & Sanders, C. J. (2014). Temporal variability of carbon and nutrient burial, sediment accretion, and mass accumulation over the past century in a carbonate platform mangrove forest of the Florida Everglades. Journal of Geophysical Research: Biogeosciences, 1–17. https://doi.org/10.1002/2014JG002715.
Southwest Everglades, FL, USA	SH3_9	Carbonate Setting	Estuary	Carbonate Setting Estuary	14	57.4415	29.7527	0.517964	Breithaupt, J. L., Smoak, J. M., Smith, T. J., & Sanders, C. J. (2014). Temporal variability of carbon and nutrient burial, sediment accretion, and mass accumulation over the past century in a carbonate platform mangrove forest of the Florida Everglades. Journal of Geophysical Research: Biogeosciences, 1–17. https://doi.org/10.1002/2014JG002715.
Southwest Everglades, FL, USA	SH3-7	Carbonate Setting	Estuary	Carbonate Setting Estuary	14	65.4385	34.3492	0.524908	Breithaupt, J. L., Smoak, J. M., Smith, T. J., & Sanders, C. J. (2014). Temporal variability of carbon and nutrient burial, sediment accretion, and mass accumulation over the past century in a carbonate platform mangrove forest of the Florida Everglades. Journal of Geophysical Research: Biogeosciences, 1–17. https://doi.org/10.1002/2014JG002715.
Southwest Everglades, FL, USA	SH3_1	Carbonate Setting	Estuary	Carbonate Setting Estuary	15	43.5933	17.0262	0.390569	Breithaupt, J. L., Smoak, J. M., Smith, T. J., & Sanders, C. J. (2014). Temporal variability of carbon and nutrient burial, sediment accretion, and mass accumulation over the past century in a carbonate platform mangrove forest of the Florida Everglades. Journal of Geophysical Research: Biogeosciences, 1–17. https://doi.org/10.1002/2014JG002715.
Southwest Everglades, FL, USA	SH3_3	Carbonate Setting	Estuary	Carbonate Setting Estuary	15	46.1187	21.4622	0.465368	Breithaupt, J. L., Smoak, J. M., Smith, T. J., & Sanders, C. J. (2014). Temporal variability of carbon and nutrient burial, sediment accretion, and mass accumulation over the past century in a carbonate platform mangrove forest of the Florida Everglades. Journal of Geophysical Research: Biogeosciences, 1–17. https://doi.org/10.1002/2014JG002715.
Southwest Everglades, FL, USA	SH3_5	Carbonate Setting	Estuary	Carbonate Setting Estuary	15	67.7608	28.0723	0.414285	Breithaupt, J. L., Smoak, J. M., Smith, T. J., & Sanders, C. J. (2014). Temporal variability of carbon and nutrient burial, sediment accretion, and mass accumulation over the past century in a carbonate platform mangrove forest of the Florida Everglades. Journal of Geophysical Research: Biogeosciences, 1–17. https://doi.org/10.1002/2014JG002715.
Southwest Everglades, FL, USA	SH3_9	Carbonate Setting	Estuary	Carbonate Setting Estuary	15	56.151	29.214	0.520276	Breithaupt, J. L., Smoak, J. M., Smith, T. J., & Sanders, C. J. (2014). Temporal variability of carbon and nutrient burial, sediment accretion, and mass accumulation over the past century in a carbonate platform mangrove forest of the Florida Everglades. Journal of Geophysical Research: Biogeosciences, 1–17. https://doi.org/10.1002/2014JG002715.
Southwest Everglades, FL, USA	SH3-7	Carbonate Setting	Estuary	Carbonate Setting Estuary	15	65.1235	30.5757	0.469504	Breithaupt, J. L., Smoak, J. M., Smith, T. J., & Sanders, C. J. (2014). Temporal variability of carbon and nutrient burial, sediment accretion, and mass accumulation over the past century in a carbonate platform mangrove forest of the Florida Everglades. Journal of Geophysical Research: Biogeosciences, 1–17. https://doi.org/10.1002/2014JG002715.
Southwest Everglades, FL, USA	SH3_3	Carbonate Setting	Estuary	Carbonate Setting Estuary	16	50.3482	21.5797	0.42861	Breithaupt, J. L., Smoak, J. M., Smith, T. J., & Sanders, C. J. (2014). Temporal variability of carbon and nutrient burial, sediment accretion, and mass accumulation over the past century in a carbonate platform mangrove forest of the Florida Everglades. Journal of Geophysical Research: Biogeosciences, 1–17. https://doi.org/10.1002/2014JG002715.
Southwest Everglades, FL, USA	SH3_5	Carbonate Setting	Estuary	Carbonate Setting Estuary	16	66.5687	29.5441	0.443814	Breithaupt, J. L., Smoak, J. M., Smith, T. J., & Sanders, C. J. (2014). Temporal variability of carbon and nutrient burial, sediment accretion, and mass accumulation over the past century in a carbonate platform mangrove forest of the Florida Everglades. Journal of Geophysical Research: Biogeosciences, 1–17. https://doi.org/10.1002/2014JG002715.
Southwest Everglades, FL, USA	SH3_8	Carbonate Setting	Estuary	Carbonate Setting Estuary	16	62.3484	23.8324	0.382246	Breithaupt, J. L., Smoak, J. M., Smith, T. J., & Sanders, C. J. (2014). Temporal variability of carbon and nutrient burial, sediment accretion, and mass accumulation over the past century in a carbonate platform mangrove forest of the Florida Everglades. Journal of Geophysical Research: Biogeosciences, 1–17. https://doi.org/10.1002/2014JG002715.
Southwest Everglades, FL, USA	SH3_9	Carbonate Setting	Estuary	Carbonate Setting Estuary	16	65.1061	28.1383	0.432191	Breithaupt, J. L., Smoak, J. M., Smith, T. J., & Sanders, C. J. (2014). Temporal variability of carbon and nutrient burial, sediment accretion, and mass accumulation over the past century in a carbonate platform mangrove forest of the Florida Everglades. Journal of Geophysical Research: Biogeosciences, 1–17. https://doi.org/10.1002/2014JG002715.
Southwest Everglades, FL, USA	SH3-7	Carbonate Setting	Estuary	Carbonate Setting Estuary	16	61.0918	32.7905	0.536741	Breithaupt, J. L., Smoak, J. M., Smith, T. J., & Sanders, C. J. (2014). Temporal variability of carbon and nutrient burial, sediment accretion, and mass accumulation over the past century in a carbonate platform mangrove forest of the Florida Everglades. Journal of Geophysical Research: Biogeosciences, 1–17. https://doi.org/10.1002/2014JG002715.
Southwest Everglades, FL, USA	SH3_1	Carbonate Setting	Estuary	Carbonate Setting Estuary	17	46.1948	16.936	0.36662	Breithaupt, J. L., Smoak, J. M., Smith, T. J., & Sanders, C. J. (2014). Temporal variability of carbon and nutrient burial, sediment accretion, and mass accumulation over the past century in a carbonate platform mangrove forest of the Florida Everglades. Journal of Geophysical Research: Biogeosciences, 1–17. https://doi.org/10.1002/2014JG002715.
Southwest Everglades, FL, USA	SH3_3	Carbonate Setting	Estuary	Carbonate Setting Estuary	17	46.5865	21.6133	0.463939	Breithaupt, J. L., Smoak, J. M., Smith, T. J., & Sanders, C. J. (2014). Temporal variability of carbon and nutrient burial, sediment accretion, and mass accumulation over the past century in a carbonate platform mangrove forest of the Florida Everglades. Journal of Geophysical Research: Biogeosciences, 1–17. https://doi.org/10.1002/2014JG002715.
Southwest Everglades, FL, USA	SH3_8	Carbonate Setting	Estuary	Carbonate Setting Estuary	17	61.5299	23.6352	0.384126	Breithaupt, J. L., Smoak, J. M., Smith, T. J., & Sanders, C. J. (2014). Temporal variability of carbon and nutrient burial, sediment accretion, and mass accumulation over the past century in a carbonate platform mangrove forest of the Florida Everglades. Journal of Geophysical Research: Biogeosciences, 1–17. https://doi.org/10.1002/2014JG002715.
Southwest Everglades, FL, USA	SH3_9	Carbonate Setting	Estuary	Carbonate Setting Estuary	17	55.6803	27.3094	0.490468	Breithaupt, J. L., Smoak, J. M., Smith, T. J., & Sanders, C. J. (2014). Temporal variability of carbon and nutrient burial, sediment accretion, and mass accumulation over the past century in a carbonate platform mangrove forest of the Florida Everglades. Journal of Geophysical Research: Biogeosciences, 1–17. https://doi.org/10.1002/2014JG002715.
Southwest Everglades, FL, USA	SH3-7	Carbonate Setting	Estuary	Carbonate Setting Estuary	17	60.7518	32.8616	0.540915	Breithaupt, J. L., Smoak, J. M., Smith, T. J., & Sanders, C. J. (2014). Temporal variability of carbon and nutrient burial, sediment accretion, and mass accumulation over the past century in a carbonate platform mangrove forest of the Florida Everglades. Journal of Geophysical Research: Biogeosciences, 1–17. https://doi.org/10.1002/2014JG002715.
Southwest Everglades, FL, USA	SH3_3	Carbonate Setting	Estuary	Carbonate Setting Estuary	18	42.2995	20.1374	0.476066	Breithaupt, J. L., Smoak, J. M., Smith, T. J., & Sanders, C. J. (2014). Temporal variability of carbon and nutrient burial, sediment accretion, and mass accumulation over the past century in a carbonate platform mangrove forest of the Florida Everglades. Journal of Geophysical Research: Biogeosciences, 1–17. https://doi.org/10.1002/2014JG002715.
Southwest Everglades, FL, USA	SH3_8	Carbonate Setting	Estuary	Carbonate Setting Estuary	18	60.8776	24.4904	0.402288	Breithaupt, J. L., Smoak, J. M., Smith, T. J., & Sanders, C. J. (2014). Temporal variability of carbon and nutrient burial, sediment accretion, and mass accumulation over the past century in a carbonate platform mangrove forest of the Florida Everglades. Journal of Geophysical Research: Biogeosciences, 1–17. https://doi.org/10.1002/2014JG002715.
Southwest Everglades, FL, USA	SH3_9	Carbonate Setting	Estuary	Carbonate Setting Estuary	18	61.5082	28.8302	0.46872	Breithaupt, J. L., Smoak, J. M., Smith, T. J., & Sanders, C. J. (2014). Temporal variability of carbon and nutrient burial, sediment accretion, and mass accumulation over the past century in a carbonate platform mangrove forest of the Florida Everglades. Journal of Geophysical Research: Biogeosciences, 1–17. https://doi.org/10.1002/2014JG002715.
Southwest Everglades, FL, USA	SH3-7	Carbonate Setting	Estuary	Carbonate Setting Estuary	18	59.7464	32.2061	0.539047	Breithaupt, J. L., Smoak, J. M., Smith, T. J., & Sanders, C. J. (2014). Temporal variability of carbon and nutrient burial, sediment accretion, and mass accumulation over the past century in a carbonate platform mangrove forest of the Florida Everglades. Journal of Geophysical Research: Biogeosciences, 1–17. https://doi.org/10.1002/2014JG002715.
Southwest Everglades, FL, USA	SH3_1	Carbonate Setting	Estuary	Carbonate Setting Estuary	19	48.2269	20.9901	0.435236	Breithaupt, J. L., Smoak, J. M., Smith, T. J., & Sanders, C. J. (2014). Temporal variability of carbon and nutrient burial, sediment accretion, and mass accumulation over the past century in a carbonate platform mangrove forest of the Florida Everglades. Journal of Geophysical Research: Biogeosciences, 1–17. https://doi.org/10.1002/2014JG002715.
Southwest Everglades, FL, USA	SH3_3	Carbonate Setting	Estuary	Carbonate Setting Estuary	19	39.6937	19.5369	0.492192	Breithaupt, J. L., Smoak, J. M., Smith, T. J., & Sanders, C. J. (2014). Temporal variability of carbon and nutrient burial, sediment accretion, and mass accumulation over the past century in a carbonate platform mangrove forest of the Florida Everglades. Journal of Geophysical Research: Biogeosciences, 1–17. https://doi.org/10.1002/2014JG002715.
Southwest Everglades, FL, USA	SH3_5	Carbonate Setting	Estuary	Carbonate Setting Estuary	19	64.7412	29.5445	0.456347	Breithaupt, J. L., Smoak, J. M., Smith, T. J., & Sanders, C. J. (2014). Temporal variability of carbon and nutrient burial, sediment accretion, and mass accumulation over the past century in a carbonate platform mangrove forest of the Florida Everglades. Journal of Geophysical Research: Biogeosciences, 1–17. https://doi.org/10.1002/2014JG002715.
Southwest Everglades, FL, USA	SH3_8	Carbonate Setting	Estuary	Carbonate Setting Estuary	19	59.8552	25.4274	0.424815	Breithaupt, J. L., Smoak, J. M., Smith, T. J., & Sanders, C. J. (2014). Temporal variability of carbon and nutrient burial, sediment accretion, and mass accumulation over the past century in a carbonate platform mangrove forest of the Florida Everglades. Journal of Geophysical Research: Biogeosciences, 1–17. https://doi.org/10.1002/2014JG002715.
Southwest Everglades, FL, USA	SH3_9	Carbonate Setting	Estuary	Carbonate Setting Estuary	19	57.9014	27.6042	0.476745	Breithaupt, J. L., Smoak, J. M., Smith, T. J., & Sanders, C. J. (2014). Temporal variability of carbon and nutrient burial, sediment accretion, and mass accumulation over the past century in a carbonate platform mangrove forest of the Florida Everglades. Journal of Geophysical Research: Biogeosciences, 1–17. https://doi.org/10.1002/2014JG002715.
Southwest Everglades, FL, USA	SH3-7	Carbonate Setting	Estuary	Carbonate Setting Estuary	19	58.0089	28.4241	0.489996	Breithaupt, J. L., Smoak, J. M., Smith, T. J., & Sanders, C. J. (2014). Temporal variability of carbon and nutrient burial, sediment accretion, and mass accumulation over the past century in a carbonate platform mangrove forest of the Florida Everglades. Journal of Geophysical Research: Biogeosciences, 1–17. https://doi.org/10.1002/2014JG002715.
Southwest Everglades, FL, USA	SH3_3	Carbonate Setting	Estuary	Carbonate Setting Estuary	20	38.6482	18.4256	0.476751	Breithaupt, J. L., Smoak, J. M., Smith, T. J., & Sanders, C. J. (2014). Temporal variability of carbon and nutrient burial, sediment accretion, and mass accumulation over the past century in a carbonate platform mangrove forest of the Florida Everglades. Journal of Geophysical Research: Biogeosciences, 1–17. https://doi.org/10.1002/2014JG002715.
Southwest Everglades, FL, USA	SH3_5	Carbonate Setting	Estuary	Carbonate Setting Estuary	20	64.2735	29.4928	0.458864	Breithaupt, J. L., Smoak, J. M., Smith, T. J., & Sanders, C. J. (2014). Temporal variability of carbon and nutrient burial, sediment accretion, and mass accumulation over the past century in a carbonate platform mangrove forest of the Florida Everglades. Journal of Geophysical Research: Biogeosciences, 1–17. https://doi.org/10.1002/2014JG002715.
Southwest Everglades, FL, USA	SH3_9	Carbonate Setting	Estuary	Carbonate Setting Estuary	20	55.5098	28.8302	0.519371	Breithaupt, J. L., Smoak, J. M., Smith, T. J., & Sanders, C. J. (2014). Temporal variability of carbon and nutrient burial, sediment accretion, and mass accumulation over the past century in a carbonate platform mangrove forest of the Florida Everglades. Journal of Geophysical Research: Biogeosciences, 1–17. https://doi.org/10.1002/2014JG002715.
Southwest Everglades, FL, USA	SH3-7	Carbonate Setting	Estuary	Carbonate Setting Estuary	20	58.3689	32.7339	0.56081	Breithaupt, J. L., Smoak, J. M., Smith, T. J., & Sanders, C. J. (2014). Temporal variability of carbon and nutrient burial, sediment accretion, and mass accumulation over the past century in a carbonate platform mangrove forest of the Florida Everglades. Journal of Geophysical Research: Biogeosciences, 1–17. https://doi.org/10.1002/2014JG002715.
Southwest Everglades, FL, USA	SH3_1	Carbonate Setting	Estuary	Carbonate Setting Estuary	21	39.9524	20.1739	0.504948	Breithaupt, J. L., Smoak, J. M., Smith, T. J., & Sanders, C. J. (2014). Temporal variability of carbon and nutrient burial, sediment accretion, and mass accumulation over the past century in a carbonate platform mangrove forest of the Florida Everglades. Journal of Geophysical Research: Biogeosciences, 1–17. https://doi.org/10.1002/2014JG002715.
Southwest Everglades, FL, USA	SH3_3	Carbonate Setting	Estuary	Carbonate Setting Estuary	21	38.8932	18.5457	0.476837	Breithaupt, J. L., Smoak, J. M., Smith, T. J., & Sanders, C. J. (2014). Temporal variability of carbon and nutrient burial, sediment accretion, and mass accumulation over the past century in a carbonate platform mangrove forest of the Florida Everglades. Journal of Geophysical Research: Biogeosciences, 1–17. https://doi.org/10.1002/2014JG002715.
Southwest Everglades, FL, USA	SH3_5	Carbonate Setting	Estuary	Carbonate Setting Estuary	21	64.0539	28.9929	0.452632	Breithaupt, J. L., Smoak, J. M., Smith, T. J., & Sanders, C. J. (2014). Temporal variability of carbon and nutrient burial, sediment accretion, and mass accumulation over the past century in a carbonate platform mangrove forest of the Florida Everglades. Journal of Geophysical Research: Biogeosciences, 1–17. https://doi.org/10.1002/2014JG002715.
Southwest Everglades, FL, USA	SH3_8	Carbonate Setting	Estuary	Carbonate Setting Estuary	21	59.1335	25.3312	0.428372	Breithaupt, J. L., Smoak, J. M., Smith, T. J., & Sanders, C. J. (2014). Temporal variability of carbon and nutrient burial, sediment accretion, and mass accumulation over the past century in a carbonate platform mangrove forest of the Florida Everglades. Journal of Geophysical Research: Biogeosciences, 1–17. https://doi.org/10.1002/2014JG002715.
Southwest Everglades, FL, USA	SH3_9	Carbonate Setting	Estuary	Carbonate Setting Estuary	21	54.1641	28.7957	0.531638	Breithaupt, J. L., Smoak, J. M., Smith, T. J., & Sanders, C. J. (2014). Temporal variability of carbon and nutrient burial, sediment accretion, and mass accumulation over the past century in a carbonate platform mangrove forest of the Florida Everglades. Journal of Geophysical Research: Biogeosciences, 1–17. https://doi.org/10.1002/2014JG002715.
Southwest Everglades, FL, USA	SH3-7	Carbonate Setting	Estuary	Carbonate Setting Estuary	21	59.0226	28.829	0.488441	Breithaupt, J. L., Smoak, J. M., Smith, T. J., & Sanders, C. J. (2014). Temporal variability of carbon and nutrient burial, sediment accretion, and mass accumulation over the past century in a carbonate platform mangrove forest of the Florida Everglades. Journal of Geophysical Research: Biogeosciences, 1–17. https://doi.org/10.1002/2014JG002715.
Southwest Everglades, FL, USA	SH3_3	Carbonate Setting	Estuary	Carbonate Setting Estuary	22	41.1219	19.1402	0.465449	Breithaupt, J. L., Smoak, J. M., Smith, T. J., & Sanders, C. J. (2014). Temporal variability of carbon and nutrient burial, sediment accretion, and mass accumulation over the past century in a carbonate platform mangrove forest of the Florida Everglades. Journal of Geophysical Research: Biogeosciences, 1–17. https://doi.org/10.1002/2014JG002715.
Southwest Everglades, FL, USA	SH3_5	Carbonate Setting	Estuary	Carbonate Setting Estuary	22	61.4811	29.3306	0.477067	Breithaupt, J. L., Smoak, J. M., Smith, T. J., & Sanders, C. J. (2014). Temporal variability of carbon and nutrient burial, sediment accretion, and mass accumulation over the past century in a carbonate platform mangrove forest of the Florida Everglades. Journal of Geophysical Research: Biogeosciences, 1–17. https://doi.org/10.1002/2014JG002715.
Southwest Everglades, FL, USA	SH3_9	Carbonate Setting	Estuary	Carbonate Setting Estuary	22	56.1413	25.7574	0.458795	Breithaupt, J. L., Smoak, J. M., Smith, T. J., & Sanders, C. J. (2014). Temporal variability of carbon and nutrient burial, sediment accretion, and mass accumulation over the past century in a carbonate platform mangrove forest of the Florida Everglades. Journal of Geophysical Research: Biogeosciences, 1–17. https://doi.org/10.1002/2014JG002715.
Southwest Everglades, FL, USA	SH3-7	Carbonate Setting	Estuary	Carbonate Setting Estuary	22	59.7695	28.0827	0.469851	Breithaupt, J. L., Smoak, J. M., Smith, T. J., & Sanders, C. J. (2014). Temporal variability of carbon and nutrient burial, sediment accretion, and mass accumulation over the past century in a carbonate platform mangrove forest of the Florida Everglades. Journal of Geophysical Research: Biogeosciences, 1–17. https://doi.org/10.1002/2014JG002715.
Southwest Everglades, FL, USA	SH3_1	Carbonate Setting	Estuary	Carbonate Setting Estuary	23	50.2426	19.7759	0.393609	Breithaupt, J. L., Smoak, J. M., Smith, T. J., & Sanders, C. J. (2014). Temporal variability of carbon and nutrient burial, sediment accretion, and mass accumulation over the past century in a carbonate platform mangrove forest of the Florida Everglades. Journal of Geophysical Research: Biogeosciences, 1–17. https://doi.org/10.1002/2014JG002715.
Southwest Everglades, FL, USA	SH3_3	Carbonate Setting	Estuary	Carbonate Setting Estuary	23	38.8831	19.3751	0.49829	Breithaupt, J. L., Smoak, J. M., Smith, T. J., & Sanders, C. J. (2014). Temporal variability of carbon and nutrient burial, sediment accretion, and mass accumulation over the past century in a carbonate platform mangrove forest of the Florida Everglades. Journal of Geophysical Research: Biogeosciences, 1–17. https://doi.org/10.1002/2014JG002715.
Southwest Everglades, FL, USA	SH3_5	Carbonate Setting	Estuary	Carbonate Setting Estuary	23	65.8073	28.8432	0.438298	Breithaupt, J. L., Smoak, J. M., Smith, T. J., & Sanders, C. J. (2014). Temporal variability of carbon and nutrient burial, sediment accretion, and mass accumulation over the past century in a carbonate platform mangrove forest of the Florida Everglades. Journal of Geophysical Research: Biogeosciences, 1–17. https://doi.org/10.1002/2014JG002715.
Southwest Everglades, FL, USA	SH3_8	Carbonate Setting	Estuary	Carbonate Setting Estuary	23	61.8627	26.3117	0.425324	Breithaupt, J. L., Smoak, J. M., Smith, T. J., & Sanders, C. J. (2014). Temporal variability of carbon and nutrient burial, sediment accretion, and mass accumulation over the past century in a carbonate platform mangrove forest of the Florida Everglades. Journal of Geophysical Research: Biogeosciences, 1–17. https://doi.org/10.1002/2014JG002715.
Southwest Everglades, FL, USA	SH3_9	Carbonate Setting	Estuary	Carbonate Setting Estuary	23	56.2967	28.0238	0.497788	Breithaupt, J. L., Smoak, J. M., Smith, T. J., & Sanders, C. J. (2014). Temporal variability of carbon and nutrient burial, sediment accretion, and mass accumulation over the past century in a carbonate platform mangrove forest of the Florida Everglades. Journal of Geophysical Research: Biogeosciences, 1–17. https://doi.org/10.1002/2014JG002715.
Southwest Everglades, FL, USA	SH3-7	Carbonate Setting	Estuary	Carbonate Setting Estuary	23	60.3346	29.8809	0.495254	Breithaupt, J. L., Smoak, J. M., Smith, T. J., & Sanders, C. J. (2014). Temporal variability of carbon and nutrient burial, sediment accretion, and mass accumulation over the past century in a carbonate platform mangrove forest of the Florida Everglades. Journal of Geophysical Research: Biogeosciences, 1–17. https://doi.org/10.1002/2014JG002715.
Southwest Everglades, FL, USA	SH3_3	Carbonate Setting	Estuary	Carbonate Setting Estuary	24	38.7437	18.4695	0.47671	Breithaupt, J. L., Smoak, J. M., Smith, T. J., & Sanders, C. J. (2014). Temporal variability of carbon and nutrient burial, sediment accretion, and mass accumulation over the past century in a carbonate platform mangrove forest of the Florida Everglades. Journal of Geophysical Research: Biogeosciences, 1–17. https://doi.org/10.1002/2014JG002715.
Southwest Everglades, FL, USA	SH3_5	Carbonate Setting	Estuary	Carbonate Setting Estuary	24	61.3003	28.5601	0.465905	Breithaupt, J. L., Smoak, J. M., Smith, T. J., & Sanders, C. J. (2014). Temporal variability of carbon and nutrient burial, sediment accretion, and mass accumulation over the past century in a carbonate platform mangrove forest of the Florida Everglades. Journal of Geophysical Research: Biogeosciences, 1–17. https://doi.org/10.1002/2014JG002715.
Southwest Everglades, FL, USA	SH3_8	Carbonate Setting	Estuary	Carbonate Setting Estuary	24	56.9681	26.2861	0.461418	Breithaupt, J. L., Smoak, J. M., Smith, T. J., & Sanders, C. J. (2014). Temporal variability of carbon and nutrient burial, sediment accretion, and mass accumulation over the past century in a carbonate platform mangrove forest of the Florida Everglades. Journal of Geophysical Research: Biogeosciences, 1–17. https://doi.org/10.1002/2014JG002715.
Southwest Everglades, FL, USA	SH3_9	Carbonate Setting	Estuary	Carbonate Setting Estuary	24	56.7344	29.563	0.521077	Breithaupt, J. L., Smoak, J. M., Smith, T. J., & Sanders, C. J. (2014). Temporal variability of carbon and nutrient burial, sediment accretion, and mass accumulation over the past century in a carbonate platform mangrove forest of the Florida Everglades. Journal of Geophysical Research: Biogeosciences, 1–17. https://doi.org/10.1002/2014JG002715.
Southwest Everglades, FL, USA	SH3-7	Carbonate Setting	Estuary	Carbonate Setting Estuary	24	61.0178	29.515	0.483711	Breithaupt, J. L., Smoak, J. M., Smith, T. J., & Sanders, C. J. (2014). Temporal variability of carbon and nutrient burial, sediment accretion, and mass accumulation over the past century in a carbonate platform mangrove forest of the Florida Everglades. Journal of Geophysical Research: Biogeosciences, 1–17. https://doi.org/10.1002/2014JG002715.
Southwest Everglades, FL, USA	SH3_1	Carbonate Setting	Estuary	Carbonate Setting Estuary	25	51.2226	22.3683	0.436688	Breithaupt, J. L., Smoak, J. M., Smith, T. J., & Sanders, C. J. (2014). Temporal variability of carbon and nutrient burial, sediment accretion, and mass accumulation over the past century in a carbonate platform mangrove forest of the Florida Everglades. Journal of Geophysical Research: Biogeosciences, 1–17. https://doi.org/10.1002/2014JG002715.
Southwest Everglades, FL, USA	SH3_3	Carbonate Setting	Estuary	Carbonate Setting Estuary	25	43.4897	18.1768	0.417956	Breithaupt, J. L., Smoak, J. M., Smith, T. J., & Sanders, C. J. (2014). Temporal variability of carbon and nutrient burial, sediment accretion, and mass accumulation over the past century in a carbonate platform mangrove forest of the Florida Everglades. Journal of Geophysical Research: Biogeosciences, 1–17. https://doi.org/10.1002/2014JG002715.
Southwest Everglades, FL, USA	SH3_5	Carbonate Setting	Estuary	Carbonate Setting Estuary	25	62.1665	28.5501	0.459252	Breithaupt, J. L., Smoak, J. M., Smith, T. J., & Sanders, C. J. (2014). Temporal variability of carbon and nutrient burial, sediment accretion, and mass accumulation over the past century in a carbonate platform mangrove forest of the Florida Everglades. Journal of Geophysical Research: Biogeosciences, 1–17. https://doi.org/10.1002/2014JG002715.
Southwest Everglades, FL, USA	SH3_9	Carbonate Setting	Estuary	Carbonate Setting Estuary	25	54.5018	25.1856	0.462105	Breithaupt, J. L., Smoak, J. M., Smith, T. J., & Sanders, C. J. (2014). Temporal variability of carbon and nutrient burial, sediment accretion, and mass accumulation over the past century in a carbonate platform mangrove forest of the Florida Everglades. Journal of Geophysical Research: Biogeosciences, 1–17. https://doi.org/10.1002/2014JG002715.
Southwest Everglades, FL, USA	SH3-7	Carbonate Setting	Estuary	Carbonate Setting Estuary	25	63.0472	32.9772	0.523057	Breithaupt, J. L., Smoak, J. M., Smith, T. J., & Sanders, C. J. (2014). Temporal variability of carbon and nutrient burial, sediment accretion, and mass accumulation over the past century in a carbonate platform mangrove forest of the Florida Everglades. Journal of Geophysical Research: Biogeosciences, 1–17. https://doi.org/10.1002/2014JG002715.
Southwest Everglades, FL, USA	SH3_3	Carbonate Setting	Estuary	Carbonate Setting Estuary	26	40.754	18.4059	0.451633	Breithaupt, J. L., Smoak, J. M., Smith, T. J., & Sanders, C. J. (2014). Temporal variability of carbon and nutrient burial, sediment accretion, and mass accumulation over the past century in a carbonate platform mangrove forest of the Florida Everglades. Journal of Geophysical Research: Biogeosciences, 1–17. https://doi.org/10.1002/2014JG002715.
Southwest Everglades, FL, USA	SH3_5	Carbonate Setting	Estuary	Carbonate Setting Estuary	26	68.8985	27.305	0.396307	Breithaupt, J. L., Smoak, J. M., Smith, T. J., & Sanders, C. J. (2014). Temporal variability of carbon and nutrient burial, sediment accretion, and mass accumulation over the past century in a carbonate platform mangrove forest of the Florida Everglades. Journal of Geophysical Research: Biogeosciences, 1–17. https://doi.org/10.1002/2014JG002715.
Southwest Everglades, FL, USA	SH3_8	Carbonate Setting	Estuary	Carbonate Setting Estuary	26	61.6575	24.9961	0.405402	Breithaupt, J. L., Smoak, J. M., Smith, T. J., & Sanders, C. J. (2014). Temporal variability of carbon and nutrient burial, sediment accretion, and mass accumulation over the past century in a carbonate platform mangrove forest of the Florida Everglades. Journal of Geophysical Research: Biogeosciences, 1–17. https://doi.org/10.1002/2014JG002715.
Southwest Everglades, FL, USA	SH3_9	Carbonate Setting	Estuary	Carbonate Setting Estuary	26	52.1617	28.7509	0.551188	Breithaupt, J. L., Smoak, J. M., Smith, T. J., & Sanders, C. J. (2014). Temporal variability of carbon and nutrient burial, sediment accretion, and mass accumulation over the past century in a carbonate platform mangrove forest of the Florida Everglades. Journal of Geophysical Research: Biogeosciences, 1–17. https://doi.org/10.1002/2014JG002715.
Southwest Everglades, FL, USA	SH3-7	Carbonate Setting	Estuary	Carbonate Setting Estuary	26	60.582	30.4091	0.50195	Breithaupt, J. L., Smoak, J. M., Smith, T. J., & Sanders, C. J. (2014). Temporal variability of carbon and nutrient burial, sediment accretion, and mass accumulation over the past century in a carbonate platform mangrove forest of the Florida Everglades. Journal of Geophysical Research: Biogeosciences, 1–17. https://doi.org/10.1002/2014JG002715.
Southwest Everglades, FL, USA	SH3_1	Carbonate Setting	Estuary	Carbonate Setting Estuary	27	51.8495	21.9278	0.422911	Breithaupt, J. L., Smoak, J. M., Smith, T. J., & Sanders, C. J. (2014). Temporal variability of carbon and nutrient burial, sediment accretion, and mass accumulation over the past century in a carbonate platform mangrove forest of the Florida Everglades. Journal of Geophysical Research: Biogeosciences, 1–17. https://doi.org/10.1002/2014JG002715.
Southwest Everglades, FL, USA	SH3_3	Carbonate Setting	Estuary	Carbonate Setting Estuary	27	36.9828	18.0419	0.487845	Breithaupt, J. L., Smoak, J. M., Smith, T. J., & Sanders, C. J. (2014). Temporal variability of carbon and nutrient burial, sediment accretion, and mass accumulation over the past century in a carbonate platform mangrove forest of the Florida Everglades. Journal of Geophysical Research: Biogeosciences, 1–17. https://doi.org/10.1002/2014JG002715.
Southwest Everglades, FL, USA	SH3_5	Carbonate Setting	Estuary	Carbonate Setting Estuary	27	55.4437	29.1039	0.524927	Breithaupt, J. L., Smoak, J. M., Smith, T. J., & Sanders, C. J. (2014). Temporal variability of carbon and nutrient burial, sediment accretion, and mass accumulation over the past century in a carbonate platform mangrove forest of the Florida Everglades. Journal of Geophysical Research: Biogeosciences, 1–17. https://doi.org/10.1002/2014JG002715.
Southwest Everglades, FL, USA	SH3_9	Carbonate Setting	Estuary	Carbonate Setting Estuary	27	54.5565	27.9844	0.512944	Breithaupt, J. L., Smoak, J. M., Smith, T. J., & Sanders, C. J. (2014). Temporal variability of carbon and nutrient burial, sediment accretion, and mass accumulation over the past century in a carbonate platform mangrove forest of the Florida Everglades. Journal of Geophysical Research: Biogeosciences, 1–17. https://doi.org/10.1002/2014JG002715.
Southwest Everglades, FL, USA	SH3-7	Carbonate Setting	Estuary	Carbonate Setting Estuary	27	60.1366	27.7339	0.461182	Breithaupt, J. L., Smoak, J. M., Smith, T. J., & Sanders, C. J. (2014). Temporal variability of carbon and nutrient burial, sediment accretion, and mass accumulation over the past century in a carbonate platform mangrove forest of the Florida Everglades. Journal of Geophysical Research: Biogeosciences, 1–17. https://doi.org/10.1002/2014JG002715.
Southwest Everglades, FL, USA	SH3_3	Carbonate Setting	Estuary	Carbonate Setting Estuary	28	38.8076	17.6244	0.454148	Breithaupt, J. L., Smoak, J. M., Smith, T. J., & Sanders, C. J. (2014). Temporal variability of carbon and nutrient burial, sediment accretion, and mass accumulation over the past century in a carbonate platform mangrove forest of the Florida Everglades. Journal of Geophysical Research: Biogeosciences, 1–17. https://doi.org/10.1002/2014JG002715.
Southwest Everglades, FL, USA	SH3_5	Carbonate Setting	Estuary	Carbonate Setting Estuary	28	63.9723	27.2062	0.42528	Breithaupt, J. L., Smoak, J. M., Smith, T. J., & Sanders, C. J. (2014). Temporal variability of carbon and nutrient burial, sediment accretion, and mass accumulation over the past century in a carbonate platform mangrove forest of the Florida Everglades. Journal of Geophysical Research: Biogeosciences, 1–17. https://doi.org/10.1002/2014JG002715.
Southwest Everglades, FL, USA	SH3_8	Carbonate Setting	Estuary	Carbonate Setting Estuary	28	63.8697	23.6064	0.369602	Breithaupt, J. L., Smoak, J. M., Smith, T. J., & Sanders, C. J. (2014). Temporal variability of carbon and nutrient burial, sediment accretion, and mass accumulation over the past century in a carbonate platform mangrove forest of the Florida Everglades. Journal of Geophysical Research: Biogeosciences, 1–17. https://doi.org/10.1002/2014JG002715.
Southwest Everglades, FL, USA	SH3_9	Carbonate Setting	Estuary	Carbonate Setting Estuary	28	54.2062	26.8206	0.494788	Breithaupt, J. L., Smoak, J. M., Smith, T. J., & Sanders, C. J. (2014). Temporal variability of carbon and nutrient burial, sediment accretion, and mass accumulation over the past century in a carbonate platform mangrove forest of the Florida Everglades. Journal of Geophysical Research: Biogeosciences, 1–17. https://doi.org/10.1002/2014JG002715.
Southwest Everglades, FL, USA	SH3-7	Carbonate Setting	Estuary	Carbonate Setting Estuary	28	59.8865	33.1235	0.553105	Breithaupt, J. L., Smoak, J. M., Smith, T. J., & Sanders, C. J. (2014). Temporal variability of carbon and nutrient burial, sediment accretion, and mass accumulation over the past century in a carbonate platform mangrove forest of the Florida Everglades. Journal of Geophysical Research: Biogeosciences, 1–17. https://doi.org/10.1002/2014JG002715.
Southwest Everglades, FL, USA	SH3_1	Carbonate Setting	Estuary	Carbonate Setting Estuary	29	48.8213	19.9097	0.407808	Breithaupt, J. L., Smoak, J. M., Smith, T. J., & Sanders, C. J. (2014). Temporal variability of carbon and nutrient burial, sediment accretion, and mass accumulation over the past century in a carbonate platform mangrove forest of the Florida Everglades. Journal of Geophysical Research: Biogeosciences, 1–17. https://doi.org/10.1002/2014JG002715.
Southwest Everglades, FL, USA	SH3_3	Carbonate Setting	Estuary	Carbonate Setting Estuary	29	39.0336	15.1903	0.389159	Breithaupt, J. L., Smoak, J. M., Smith, T. J., & Sanders, C. J. (2014). Temporal variability of carbon and nutrient burial, sediment accretion, and mass accumulation over the past century in a carbonate platform mangrove forest of the Florida Everglades. Journal of Geophysical Research: Biogeosciences, 1–17. https://doi.org/10.1002/2014JG002715.
Southwest Everglades, FL, USA	SH3_5	Carbonate Setting	Estuary	Carbonate Setting Estuary	29	53.0166	25.4138	0.479357	Breithaupt, J. L., Smoak, J. M., Smith, T. J., & Sanders, C. J. (2014). Temporal variability of carbon and nutrient burial, sediment accretion, and mass accumulation over the past century in a carbonate platform mangrove forest of the Florida Everglades. Journal of Geophysical Research: Biogeosciences, 1–17. https://doi.org/10.1002/2014JG002715.
Southwest Everglades, FL, USA	SH3_9	Carbonate Setting	Estuary	Carbonate Setting Estuary	29	54.1694	26.8373	0.495433	Breithaupt, J. L., Smoak, J. M., Smith, T. J., & Sanders, C. J. (2014). Temporal variability of carbon and nutrient burial, sediment accretion, and mass accumulation over the past century in a carbonate platform mangrove forest of the Florida Everglades. Journal of Geophysical Research: Biogeosciences, 1–17. https://doi.org/10.1002/2014JG002715.
Southwest Everglades, FL, USA	SH3-7	Carbonate Setting	Estuary	Carbonate Setting Estuary	29	60.2234	32.9585	0.54727	Breithaupt, J. L., Smoak, J. M., Smith, T. J., & Sanders, C. J. (2014). Temporal variability of carbon and nutrient burial, sediment accretion, and mass accumulation over the past century in a carbonate platform mangrove forest of the Florida Everglades. Journal of Geophysical Research: Biogeosciences, 1–17. https://doi.org/10.1002/2014JG002715.
Southwest Everglades, FL, USA	SH3_3	Carbonate Setting	Estuary	Carbonate Setting Estuary	30	35.7652	15.749	0.440343	Breithaupt, J. L., Smoak, J. M., Smith, T. J., & Sanders, C. J. (2014). Temporal variability of carbon and nutrient burial, sediment accretion, and mass accumulation over the past century in a carbonate platform mangrove forest of the Florida Everglades. Journal of Geophysical Research: Biogeosciences, 1–17. https://doi.org/10.1002/2014JG002715.
Southwest Everglades, FL, USA	SH3_5	Carbonate Setting	Estuary	Carbonate Setting Estuary	30	55.9399	26.2936	0.470032	Breithaupt, J. L., Smoak, J. M., Smith, T. J., & Sanders, C. J. (2014). Temporal variability of carbon and nutrient burial, sediment accretion, and mass accumulation over the past century in a carbonate platform mangrove forest of the Florida Everglades. Journal of Geophysical Research: Biogeosciences, 1–17. https://doi.org/10.1002/2014JG002715.
Southwest Everglades, FL, USA	SH3_8	Carbonate Setting	Estuary	Carbonate Setting Estuary	30	59.8571	24.1377	0.403256	Breithaupt, J. L., Smoak, J. M., Smith, T. J., & Sanders, C. J. (2014). Temporal variability of carbon and nutrient burial, sediment accretion, and mass accumulation over the past century in a carbonate platform mangrove forest of the Florida Everglades. Journal of Geophysical Research: Biogeosciences, 1–17. https://doi.org/10.1002/2014JG002715.
Southwest Everglades, FL, USA	SH3_9	Carbonate Setting	Estuary	Carbonate Setting Estuary	30	59.5089	27.6594	0.464795	Breithaupt, J. L., Smoak, J. M., Smith, T. J., & Sanders, C. J. (2014). Temporal variability of carbon and nutrient burial, sediment accretion, and mass accumulation over the past century in a carbonate platform mangrove forest of the Florida Everglades. Journal of Geophysical Research: Biogeosciences, 1–17. https://doi.org/10.1002/2014JG002715.
Southwest Everglades, FL, USA	SH3-7	Carbonate Setting	Estuary	Carbonate Setting Estuary	30	57.6744	27.282	0.473035	Breithaupt, J. L., Smoak, J. M., Smith, T. J., & Sanders, C. J. (2014). Temporal variability of carbon and nutrient burial, sediment accretion, and mass accumulation over the past century in a carbonate platform mangrove forest of the Florida Everglades. Journal of Geophysical Research: Biogeosciences, 1–17. https://doi.org/10.1002/2014JG002715.
Southwest Everglades, FL, USA	SH3_1	Carbonate Setting	Estuary	Carbonate Setting Estuary	31	49.17	19.785	0.402379	Breithaupt, J. L., Smoak, J. M., Smith, T. J., & Sanders, C. J. (2014). Temporal variability of carbon and nutrient burial, sediment accretion, and mass accumulation over the past century in a carbonate platform mangrove forest of the Florida Everglades. Journal of Geophysical Research: Biogeosciences, 1–17. https://doi.org/10.1002/2014JG002715.
Southwest Everglades, FL, USA	SH3_5	Carbonate Setting	Estuary	Carbonate Setting Estuary	31	57.1512	26.6545	0.466387	Breithaupt, J. L., Smoak, J. M., Smith, T. J., & Sanders, C. J. (2014). Temporal variability of carbon and nutrient burial, sediment accretion, and mass accumulation over the past century in a carbonate platform mangrove forest of the Florida Everglades. Journal of Geophysical Research: Biogeosciences, 1–17. https://doi.org/10.1002/2014JG002715.
Southwest Everglades, FL, USA	SH3_5	Carbonate Setting	Estuary	Carbonate Setting Estuary	32	53.2009	26.5783	0.499583	Breithaupt, J. L., Smoak, J. M., Smith, T. J., & Sanders, C. J. (2014). Temporal variability of carbon and nutrient burial, sediment accretion, and mass accumulation over the past century in a carbonate platform mangrove forest of the Florida Everglades. Journal of Geophysical Research: Biogeosciences, 1–17. https://doi.org/10.1002/2014JG002715.
Southwest Everglades, FL, USA	SH3_1	Carbonate Setting	Estuary	Carbonate Setting Estuary	33	49.2948	21.1557	0.429167	Breithaupt, J. L., Smoak, J. M., Smith, T. J., & Sanders, C. J. (2014). Temporal variability of carbon and nutrient burial, sediment accretion, and mass accumulation over the past century in a carbonate platform mangrove forest of the Florida Everglades. Journal of Geophysical Research: Biogeosciences, 1–17. https://doi.org/10.1002/2014JG002715.
Southwest Everglades, FL, USA	TRN_2	Carbonate Setting	Estuary	Carbonate Setting Estuary	12	82.1516	44.3103	0.539372	Comparetto, Kailey R., "Organic Carbon Burial in a Freshwater Marsh to Mangrove Transitional Area in Everglades National Park" (2018). USF St. Petersburg campus Master's Theses (Graduate). https://digital.stpetersburg.usf.edu/masterstheses/162
Southwest Everglades, FL, USA	TRN_2	Carbonate Setting	Estuary	Carbonate Setting Estuary	3	82.6446	38.8344	0.469896	Comparetto, Kailey R., "Organic Carbon Burial in a Freshwater Marsh to Mangrove Transitional Area in Everglades National Park" (2018). USF St. Petersburg campus Master's Theses (Graduate). https://digital.stpetersburg.usf.edu/masterstheses/163
Southwest Everglades, FL, USA	TRN_2	Carbonate Setting	Estuary	Carbonate Setting Estuary	28	82.7307	43.4355	0.525023	Comparetto, Kailey R., "Organic Carbon Burial in a Freshwater Marsh to Mangrove Transitional Area in Everglades National Park" (2018). USF St. Petersburg campus Master's Theses (Graduate). https://digital.stpetersburg.usf.edu/masterstheses/164
Southwest Everglades, FL, USA	TRN_2	Carbonate Setting	Estuary	Carbonate Setting Estuary	29	82.9282	44.2213	0.533248	Comparetto, Kailey R., "Organic Carbon Burial in a Freshwater Marsh to Mangrove Transitional Area in Everglades National Park" (2018). USF St. Petersburg campus Master's Theses (Graduate). https://digital.stpetersburg.usf.edu/masterstheses/165
Southwest Everglades, FL, USA	TRN_2	Carbonate Setting	Estuary	Carbonate Setting Estuary	21	82.9561	45.3628	0.546829	Comparetto, Kailey R., "Organic Carbon Burial in a Freshwater Marsh to Mangrove Transitional Area in Everglades National Park" (2018). USF St. Petersburg campus Master's Theses (Graduate). https://digital.stpetersburg.usf.edu/masterstheses/166
Southwest Everglades, FL, USA	TRN_2	Carbonate Setting	Estuary	Carbonate Setting Estuary	20	83.0215	43.6025	0.525195	Comparetto, Kailey R., "Organic Carbon Burial in a Freshwater Marsh to Mangrove Transitional Area in Everglades National Park" (2018). USF St. Petersburg campus Master's Theses (Graduate). https://digital.stpetersburg.usf.edu/masterstheses/167
Southwest Everglades, FL, USA	TRN_2	Carbonate Setting	Estuary	Carbonate Setting Estuary	4	83.032	39.1309	0.471274	Comparetto, Kailey R., "Organic Carbon Burial in a Freshwater Marsh to Mangrove Transitional Area in Everglades National Park" (2018). USF St. Petersburg campus Master's Theses (Graduate). https://digital.stpetersburg.usf.edu/masterstheses/168
Southwest Everglades, FL, USA	TRN_2	Carbonate Setting	Estuary	Carbonate Setting Estuary	9	83.1041	41.8894	0.504059	Comparetto, Kailey R., "Organic Carbon Burial in a Freshwater Marsh to Mangrove Transitional Area in Everglades National Park" (2018). USF St. Petersburg campus Master's Theses (Graduate). https://digital.stpetersburg.usf.edu/masterstheses/169
Southwest Everglades, FL, USA	TRN_2	Carbonate Setting	Estuary	Carbonate Setting Estuary	7	83.1554	38.3761	0.461499	Comparetto, Kailey R., "Organic Carbon Burial in a Freshwater Marsh to Mangrove Transitional Area in Everglades National Park" (2018). USF St. Petersburg campus Master's Theses (Graduate). https://digital.stpetersburg.usf.edu/masterstheses/170
Southwest Everglades, FL, USA	TRN_2	Carbonate Setting	Estuary	Carbonate Setting Estuary	10	83.1579	33.5729	0.403725	Comparetto, Kailey R., "Organic Carbon Burial in a Freshwater Marsh to Mangrove Transitional Area in Everglades National Park" (2018). USF St. Petersburg campus Master's Theses (Graduate). https://digital.stpetersburg.usf.edu/masterstheses/171
Southwest Everglades, FL, USA	TRN_2	Carbonate Setting	Estuary	Carbonate Setting Estuary	19	83.2084	44.4442	0.534131	Comparetto, Kailey R., "Organic Carbon Burial in a Freshwater Marsh to Mangrove Transitional Area in Everglades National Park" (2018). USF St. Petersburg campus Master's Theses (Graduate). https://digital.stpetersburg.usf.edu/masterstheses/172
Southwest Everglades, FL, USA	TRN_2	Carbonate Setting	Estuary	Carbonate Setting Estuary	23	83.3226	45.328	0.544006	Comparetto, Kailey R., "Organic Carbon Burial in a Freshwater Marsh to Mangrove Transitional Area in Everglades National Park" (2018). USF St. Petersburg campus Master's Theses (Graduate). https://digital.stpetersburg.usf.edu/masterstheses/173
Southwest Everglades, FL, USA	TRN_2	Carbonate Setting	Estuary	Carbonate Setting Estuary	24	83.4502	44.6263	0.534765	Comparetto, Kailey R., "Organic Carbon Burial in a Freshwater Marsh to Mangrove Transitional Area in Everglades National Park" (2018). USF St. Petersburg campus Master's Theses (Graduate). https://digital.stpetersburg.usf.edu/masterstheses/174
Southwest Everglades, FL, USA	TRN_2	Carbonate Setting	Estuary	Carbonate Setting Estuary	11	83.4918	43.9584	0.526499	Comparetto, Kailey R., "Organic Carbon Burial in a Freshwater Marsh to Mangrove Transitional Area in Everglades National Park" (2018). USF St. Petersburg campus Master's Theses (Graduate). https://digital.stpetersburg.usf.edu/masterstheses/175
Southwest Everglades, FL, USA	TRN_2	Carbonate Setting	Estuary	Carbonate Setting Estuary	27	83.5646	44.1699	0.528571	Comparetto, Kailey R., "Organic Carbon Burial in a Freshwater Marsh to Mangrove Transitional Area in Everglades National Park" (2018). USF St. Petersburg campus Master's Theses (Graduate). https://digital.stpetersburg.usf.edu/masterstheses/176
Southwest Everglades, FL, USA	TRN_2	Carbonate Setting	Estuary	Carbonate Setting Estuary	6	83.5666	39.7873	0.476115	Comparetto, Kailey R., "Organic Carbon Burial in a Freshwater Marsh to Mangrove Transitional Area in Everglades National Park" (2018). USF St. Petersburg campus Master's Theses (Graduate). https://digital.stpetersburg.usf.edu/masterstheses/177
Southwest Everglades, FL, USA	TRN_2	Carbonate Setting	Estuary	Carbonate Setting Estuary	22	83.5938	41.0513	0.491081	Comparetto, Kailey R., "Organic Carbon Burial in a Freshwater Marsh to Mangrove Transitional Area in Everglades National Park" (2018). USF St. Petersburg campus Master's Theses (Graduate). https://digital.stpetersburg.usf.edu/masterstheses/178
Southwest Everglades, FL, USA	TRN_2	Carbonate Setting	Estuary	Carbonate Setting Estuary	18	83.7333	43.6989	0.521881	Comparetto, Kailey R., "Organic Carbon Burial in a Freshwater Marsh to Mangrove Transitional Area in Everglades National Park" (2018). USF St. Petersburg campus Master's Theses (Graduate). https://digital.stpetersburg.usf.edu/masterstheses/179
Southwest Everglades, FL, USA	TRN_2	Carbonate Setting	Estuary	Carbonate Setting Estuary	8	83.7368	41.0688	0.490452	Comparetto, Kailey R., "Organic Carbon Burial in a Freshwater Marsh to Mangrove Transitional Area in Everglades National Park" (2018). USF St. Petersburg campus Master's Theses (Graduate). https://digital.stpetersburg.usf.edu/masterstheses/180
Southwest Everglades, FL, USA	TRN_2	Carbonate Setting	Estuary	Carbonate Setting Estuary	25	83.7999	44.7693	0.534241	Comparetto, Kailey R., "Organic Carbon Burial in a Freshwater Marsh to Mangrove Transitional Area in Everglades National Park" (2018). USF St. Petersburg campus Master's Theses (Graduate). https://digital.stpetersburg.usf.edu/masterstheses/181
Southwest Everglades, FL, USA	TRN_2	Carbonate Setting	Estuary	Carbonate Setting Estuary	26	83.8119	44.3198	0.528801	Comparetto, Kailey R., "Organic Carbon Burial in a Freshwater Marsh to Mangrove Transitional Area in Everglades National Park" (2018). USF St. Petersburg campus Master's Theses (Graduate). https://digital.stpetersburg.usf.edu/masterstheses/182
Southwest Everglades, FL, USA	TRN_2	Carbonate Setting	Estuary	Carbonate Setting Estuary	5	84.0479	37.9347	0.451346	Comparetto, Kailey R., "Organic Carbon Burial in a Freshwater Marsh to Mangrove Transitional Area in Everglades National Park" (2018). USF St. Petersburg campus Master's Theses (Graduate). https://digital.stpetersburg.usf.edu/masterstheses/183
Southwest Everglades, FL, USA	TRN_2	Carbonate Setting	Estuary	Carbonate Setting Estuary	2	84.825	41.9895	0.495013	Comparetto, Kailey R., "Organic Carbon Burial in a Freshwater Marsh to Mangrove Transitional Area in Everglades National Park" (2018). USF St. Petersburg campus Master's Theses (Graduate). https://digital.stpetersburg.usf.edu/masterstheses/184
Southwest Everglades, FL, USA	TRN_2	Carbonate Setting	Estuary	Carbonate Setting Estuary	17	85.2941	44.1236	0.517311	Comparetto, Kailey R., "Organic Carbon Burial in a Freshwater Marsh to Mangrove Transitional Area in Everglades National Park" (2018). USF St. Petersburg campus Master's Theses (Graduate). https://digital.stpetersburg.usf.edu/masterstheses/185
Southwest Everglades, FL, USA	TRN_2	Carbonate Setting	Estuary	Carbonate Setting Estuary	13	85.3539	43.5201	0.509878	Comparetto, Kailey R., "Organic Carbon Burial in a Freshwater Marsh to Mangrove Transitional Area in Everglades National Park" (2018). USF St. Petersburg campus Master's Theses (Graduate). https://digital.stpetersburg.usf.edu/masterstheses/186
Southwest Everglades, FL, USA	TRN_2	Carbonate Setting	Estuary	Carbonate Setting Estuary	15	85.5652	44.0491	0.514802	Comparetto, Kailey R., "Organic Carbon Burial in a Freshwater Marsh to Mangrove Transitional Area in Everglades National Park" (2018). USF St. Petersburg campus Master's Theses (Graduate). https://digital.stpetersburg.usf.edu/masterstheses/187
Southwest Everglades, FL, USA	TRN_2	Carbonate Setting	Estuary	Carbonate Setting Estuary	16	86.0533	46.0324	0.534929	Comparetto, Kailey R., "Organic Carbon Burial in a Freshwater Marsh to Mangrove Transitional Area in Everglades National Park" (2018). USF St. Petersburg campus Master's Theses (Graduate). https://digital.stpetersburg.usf.edu/masterstheses/188
Southwest Everglades, FL, USA	TRN_2	Carbonate Setting	Estuary	Carbonate Setting Estuary	14	86.092	43.4013	0.504128	Comparetto, Kailey R., "Organic Carbon Burial in a Freshwater Marsh to Mangrove Transitional Area in Everglades National Park" (2018). USF St. Petersburg campus Master's Theses (Graduate). https://digital.stpetersburg.usf.edu/masterstheses/189
Southwest Everglades, FL, USA	TRN_3	Carbonate Setting	Estuary	Carbonate Setting Estuary	12	82.1516	40.7097	0.495544	Comparetto, Kailey R., "Organic Carbon Burial in a Freshwater Marsh to Mangrove Transitional Area in Everglades National Park" (2018). USF St. Petersburg campus Master's Theses (Graduate). https://digital.stpetersburg.usf.edu/masterstheses/190
Southwest Everglades, FL, USA	TRN_3	Carbonate Setting	Estuary	Carbonate Setting Estuary	3	82.6446	43.045	0.520845	Comparetto, Kailey R., "Organic Carbon Burial in a Freshwater Marsh to Mangrove Transitional Area in Everglades National Park" (2018). USF St. Petersburg campus Master's Theses (Graduate). https://digital.stpetersburg.usf.edu/masterstheses/191
Southwest Everglades, FL, USA	TRN_3	Carbonate Setting	Estuary	Carbonate Setting Estuary	21	82.9561	43.4983	0.524354	Comparetto, Kailey R., "Organic Carbon Burial in a Freshwater Marsh to Mangrove Transitional Area in Everglades National Park" (2018). USF St. Petersburg campus Master's Theses (Graduate). https://digital.stpetersburg.usf.edu/masterstheses/192
Southwest Everglades, FL, USA	TRN_3	Carbonate Setting	Estuary	Carbonate Setting Estuary	20	83.0215	43.4241	0.523047	Comparetto, Kailey R., "Organic Carbon Burial in a Freshwater Marsh to Mangrove Transitional Area in Everglades National Park" (2018). USF St. Petersburg campus Master's Theses (Graduate). https://digital.stpetersburg.usf.edu/masterstheses/193
Southwest Everglades, FL, USA	TRN_3	Carbonate Setting	Estuary	Carbonate Setting Estuary	4	83.032	42.79	0.515343	Comparetto, Kailey R., "Organic Carbon Burial in a Freshwater Marsh to Mangrove Transitional Area in Everglades National Park" (2018). USF St. Petersburg campus Master's Theses (Graduate). https://digital.stpetersburg.usf.edu/masterstheses/194
Southwest Everglades, FL, USA	TRN_3	Carbonate Setting	Estuary	Carbonate Setting Estuary	9	83.1041	41.8126	0.503135	Comparetto, Kailey R., "Organic Carbon Burial in a Freshwater Marsh to Mangrove Transitional Area in Everglades National Park" (2018). USF St. Petersburg campus Master's Theses (Graduate). https://digital.stpetersburg.usf.edu/masterstheses/195
Southwest Everglades, FL, USA	TRN_3	Carbonate Setting	Estuary	Carbonate Setting Estuary	7	83.1554	43.6829	0.525316	Comparetto, Kailey R., "Organic Carbon Burial in a Freshwater Marsh to Mangrove Transitional Area in Everglades National Park" (2018). USF St. Petersburg campus Master's Theses (Graduate). https://digital.stpetersburg.usf.edu/masterstheses/196
Southwest Everglades, FL, USA	TRN_3	Carbonate Setting	Estuary	Carbonate Setting Estuary	10	83.1579	41.7187	0.501681	Comparetto, Kailey R., "Organic Carbon Burial in a Freshwater Marsh to Mangrove Transitional Area in Everglades National Park" (2018). USF St. Petersburg campus Master's Theses (Graduate). https://digital.stpetersburg.usf.edu/masterstheses/197
Southwest Everglades, FL, USA	TRN_3	Carbonate Setting	Estuary	Carbonate Setting Estuary	19	83.2084	43.4914	0.522681	Comparetto, Kailey R., "Organic Carbon Burial in a Freshwater Marsh to Mangrove Transitional Area in Everglades National Park" (2018). USF St. Petersburg campus Master's Theses (Graduate). https://digital.stpetersburg.usf.edu/masterstheses/198
Southwest Everglades, FL, USA	TRN_3	Carbonate Setting	Estuary	Carbonate Setting Estuary	23	83.3226	44.3909	0.53276	Comparetto, Kailey R., "Organic Carbon Burial in a Freshwater Marsh to Mangrove Transitional Area in Everglades National Park" (2018). USF St. Petersburg campus Master's Theses (Graduate). https://digital.stpetersburg.usf.edu/masterstheses/199
Southwest Everglades, FL, USA	TRN_3	Carbonate Setting	Estuary	Carbonate Setting Estuary	24	83.4502	43.9124	0.526211	Comparetto, Kailey R., "Organic Carbon Burial in a Freshwater Marsh to Mangrove Transitional Area in Everglades National Park" (2018). USF St. Petersburg campus Master's Theses (Graduate). https://digital.stpetersburg.usf.edu/masterstheses/200
Southwest Everglades, FL, USA	TRN_3	Carbonate Setting	Estuary	Carbonate Setting Estuary	11	83.4918	42.9946	0.514955	Comparetto, Kailey R., "Organic Carbon Burial in a Freshwater Marsh to Mangrove Transitional Area in Everglades National Park" (2018). USF St. Petersburg campus Master's Theses (Graduate). https://digital.stpetersburg.usf.edu/masterstheses/201
Southwest Everglades, FL, USA	TRN_3	Carbonate Setting	Estuary	Carbonate Setting Estuary	27	83.5646	43.841	0.524636	Comparetto, Kailey R., "Organic Carbon Burial in a Freshwater Marsh to Mangrove Transitional Area in Everglades National Park" (2018). USF St. Petersburg campus Master's Theses (Graduate). https://digital.stpetersburg.usf.edu/masterstheses/202
Southwest Everglades, FL, USA	TRN_3	Carbonate Setting	Estuary	Carbonate Setting Estuary	6	83.5666	44.1674	0.52853	Comparetto, Kailey R., "Organic Carbon Burial in a Freshwater Marsh to Mangrove Transitional Area in Everglades National Park" (2018). USF St. Petersburg campus Master's Theses (Graduate). https://digital.stpetersburg.usf.edu/masterstheses/203
Southwest Everglades, FL, USA	TRN_3	Carbonate Setting	Estuary	Carbonate Setting Estuary	22	83.5922	43.3665	0.518787	Comparetto, Kailey R., "Organic Carbon Burial in a Freshwater Marsh to Mangrove Transitional Area in Everglades National Park" (2018). USF St. Petersburg campus Master's Theses (Graduate). https://digital.stpetersburg.usf.edu/masterstheses/204
Southwest Everglades, FL, USA	TRN_3	Carbonate Setting	Estuary	Carbonate Setting Estuary	18	83.7333	44.3786	0.529999	Comparetto, Kailey R., "Organic Carbon Burial in a Freshwater Marsh to Mangrove Transitional Area in Everglades National Park" (2018). USF St. Petersburg campus Master's Theses (Graduate). https://digital.stpetersburg.usf.edu/masterstheses/205
Southwest Everglades, FL, USA	TRN_3	Carbonate Setting	Estuary	Carbonate Setting Estuary	8	83.7368	42.2459	0.504508	Comparetto, Kailey R., "Organic Carbon Burial in a Freshwater Marsh to Mangrove Transitional Area in Everglades National Park" (2018). USF St. Petersburg campus Master's Theses (Graduate). https://digital.stpetersburg.usf.edu/masterstheses/206
Southwest Everglades, FL, USA	TRN_3	Carbonate Setting	Estuary	Carbonate Setting Estuary	25	83.7999	44.5331	0.531422	Comparetto, Kailey R., "Organic Carbon Burial in a Freshwater Marsh to Mangrove Transitional Area in Everglades National Park" (2018). USF St. Petersburg campus Master's Theses (Graduate). https://digital.stpetersburg.usf.edu/masterstheses/207
Southwest Everglades, FL, USA	TRN_3	Carbonate Setting	Estuary	Carbonate Setting Estuary	26	83.8119	43.831	0.522969	Comparetto, Kailey R., "Organic Carbon Burial in a Freshwater Marsh to Mangrove Transitional Area in Everglades National Park" (2018). USF St. Petersburg campus Master's Theses (Graduate). https://digital.stpetersburg.usf.edu/masterstheses/208
Southwest Everglades, FL, USA	TRN_3	Carbonate Setting	Estuary	Carbonate Setting Estuary	5	84.0479	43.4059	0.516442	Comparetto, Kailey R., "Organic Carbon Burial in a Freshwater Marsh to Mangrove Transitional Area in Everglades National Park" (2018). USF St. Petersburg campus Master's Theses (Graduate). https://digital.stpetersburg.usf.edu/masterstheses/209
Southwest Everglades, FL, USA	TRN_3	Carbonate Setting	Estuary	Carbonate Setting Estuary	2	84.825	41.1654	0.485297	Comparetto, Kailey R., "Organic Carbon Burial in a Freshwater Marsh to Mangrove Transitional Area in Everglades National Park" (2018). USF St. Petersburg campus Master's Theses (Graduate). https://digital.stpetersburg.usf.edu/masterstheses/210
Southwest Everglades, FL, USA	TRN_3	Carbonate Setting	Estuary	Carbonate Setting Estuary	17	85.2941	44.1974	0.518176	Comparetto, Kailey R., "Organic Carbon Burial in a Freshwater Marsh to Mangrove Transitional Area in Everglades National Park" (2018). USF St. Petersburg campus Master's Theses (Graduate). https://digital.stpetersburg.usf.edu/masterstheses/211
Southwest Everglades, FL, USA	TRN_3	Carbonate Setting	Estuary	Carbonate Setting Estuary	13	85.3539	40.6028	0.475699	Comparetto, Kailey R., "Organic Carbon Burial in a Freshwater Marsh to Mangrove Transitional Area in Everglades National Park" (2018). USF St. Petersburg campus Master's Theses (Graduate). https://digital.stpetersburg.usf.edu/masterstheses/212
Southwest Everglades, FL, USA	TRN_3	Carbonate Setting	Estuary	Carbonate Setting Estuary	15	85.5652	43.3232	0.506318	Comparetto, Kailey R., "Organic Carbon Burial in a Freshwater Marsh to Mangrove Transitional Area in Everglades National Park" (2018). USF St. Petersburg campus Master's Theses (Graduate). https://digital.stpetersburg.usf.edu/masterstheses/213
Southwest Everglades, FL, USA	TRN_3	Carbonate Setting	Estuary	Carbonate Setting Estuary	16	86.0533	44.5029	0.517156	Comparetto, Kailey R., "Organic Carbon Burial in a Freshwater Marsh to Mangrove Transitional Area in Everglades National Park" (2018). USF St. Petersburg campus Master's Theses (Graduate). https://digital.stpetersburg.usf.edu/masterstheses/214
Southwest Everglades, FL, USA	TRN_3	Carbonate Setting	Estuary	Carbonate Setting Estuary	14	86.092	40.2006	0.46695	Comparetto, Kailey R., "Organic Carbon Burial in a Freshwater Marsh to Mangrove Transitional Area in Everglades National Park" (2018). USF St. Petersburg campus Master's Theses (Graduate). https://digital.stpetersburg.usf.edu/masterstheses/215
Southwest Everglades, FL, USA	TRN_4	Carbonate Setting	Estuary	Carbonate Setting Estuary	13	82.6649	43.9623	0.531814	Comparetto, Kailey R., "Organic Carbon Burial in a Freshwater Marsh to Mangrove Transitional Area in Everglades National Park" (2018). USF St. Petersburg campus Master's Theses (Graduate). https://digital.stpetersburg.usf.edu/masterstheses/216
Southwest Everglades, FL, USA	TRN_4	Carbonate Setting	Estuary	Carbonate Setting Estuary	19	83.4132	44.7111	0.53602	Comparetto, Kailey R., "Organic Carbon Burial in a Freshwater Marsh to Mangrove Transitional Area in Everglades National Park" (2018). USF St. Petersburg campus Master's Theses (Graduate). https://digital.stpetersburg.usf.edu/masterstheses/217
Southwest Everglades, FL, USA	TRN_4	Carbonate Setting	Estuary	Carbonate Setting Estuary	12	83.6474	42.561	0.508815	Comparetto, Kailey R., "Organic Carbon Burial in a Freshwater Marsh to Mangrove Transitional Area in Everglades National Park" (2018). USF St. Petersburg campus Master's Theses (Graduate). https://digital.stpetersburg.usf.edu/masterstheses/218
Southwest Everglades, FL, USA	TRN_4	Carbonate Setting	Estuary	Carbonate Setting Estuary	24	83.664	44.1532	0.527744	Comparetto, Kailey R., "Organic Carbon Burial in a Freshwater Marsh to Mangrove Transitional Area in Everglades National Park" (2018). USF St. Petersburg campus Master's Theses (Graduate). https://digital.stpetersburg.usf.edu/masterstheses/219
Southwest Everglades, FL, USA	TRN_4	Carbonate Setting	Estuary	Carbonate Setting Estuary	14	83.7556	44.2081	0.527822	Comparetto, Kailey R., "Organic Carbon Burial in a Freshwater Marsh to Mangrove Transitional Area in Everglades National Park" (2018). USF St. Petersburg campus Master's Theses (Graduate). https://digital.stpetersburg.usf.edu/masterstheses/220
Southwest Everglades, FL, USA	TRN_4	Carbonate Setting	Estuary	Carbonate Setting Estuary	17	83.8235	45.0433	0.537359	Comparetto, Kailey R., "Organic Carbon Burial in a Freshwater Marsh to Mangrove Transitional Area in Everglades National Park" (2018). USF St. Petersburg campus Master's Theses (Graduate). https://digital.stpetersburg.usf.edu/masterstheses/221
Southwest Everglades, FL, USA	TRN_4	Carbonate Setting	Estuary	Carbonate Setting Estuary	20	83.8843	46.5753	0.555232	Comparetto, Kailey R., "Organic Carbon Burial in a Freshwater Marsh to Mangrove Transitional Area in Everglades National Park" (2018). USF St. Petersburg campus Master's Theses (Graduate). https://digital.stpetersburg.usf.edu/masterstheses/222
Southwest Everglades, FL, USA	TRN_4	Carbonate Setting	Estuary	Carbonate Setting Estuary	16	84.0229	27.8579	0.331551	Comparetto, Kailey R., "Organic Carbon Burial in a Freshwater Marsh to Mangrove Transitional Area in Everglades National Park" (2018). USF St. Petersburg campus Master's Theses (Graduate). https://digital.stpetersburg.usf.edu/masterstheses/223
Southwest Everglades, FL, USA	TRN_4	Carbonate Setting	Estuary	Carbonate Setting Estuary	10	84.1065	41.8528	0.497616	Comparetto, Kailey R., "Organic Carbon Burial in a Freshwater Marsh to Mangrove Transitional Area in Everglades National Park" (2018). USF St. Petersburg campus Master's Theses (Graduate). https://digital.stpetersburg.usf.edu/masterstheses/224
Southwest Everglades, FL, USA	TRN_4	Carbonate Setting	Estuary	Carbonate Setting Estuary	23	84.2264	45.818	0.543986	Comparetto, Kailey R., "Organic Carbon Burial in a Freshwater Marsh to Mangrove Transitional Area in Everglades National Park" (2018). USF St. Petersburg campus Master's Theses (Graduate). https://digital.stpetersburg.usf.edu/masterstheses/225
Southwest Everglades, FL, USA	TRN_4	Carbonate Setting	Estuary	Carbonate Setting Estuary	11	84.2403	41.9142	0.497556	Comparetto, Kailey R., "Organic Carbon Burial in a Freshwater Marsh to Mangrove Transitional Area in Everglades National Park" (2018). USF St. Petersburg campus Master's Theses (Graduate). https://digital.stpetersburg.usf.edu/masterstheses/226
Southwest Everglades, FL, USA	TRN_4	Carbonate Setting	Estuary	Carbonate Setting Estuary	18	84.4196	45.4541	0.538431	Comparetto, Kailey R., "Organic Carbon Burial in a Freshwater Marsh to Mangrove Transitional Area in Everglades National Park" (2018). USF St. Petersburg campus Master's Theses (Graduate). https://digital.stpetersburg.usf.edu/masterstheses/227
Southwest Everglades, FL, USA	TRN_4	Carbonate Setting	Estuary	Carbonate Setting Estuary	22	84.446	45.0793	0.533825	Comparetto, Kailey R., "Organic Carbon Burial in a Freshwater Marsh to Mangrove Transitional Area in Everglades National Park" (2018). USF St. Petersburg campus Master's Theses (Graduate). https://digital.stpetersburg.usf.edu/masterstheses/228
Southwest Everglades, FL, USA	TRN_4	Carbonate Setting	Estuary	Carbonate Setting Estuary	4	84.5604	43.5896	0.515485	Comparetto, Kailey R., "Organic Carbon Burial in a Freshwater Marsh to Mangrove Transitional Area in Everglades National Park" (2018). USF St. Petersburg campus Master's Theses (Graduate). https://digital.stpetersburg.usf.edu/masterstheses/229
Southwest Everglades, FL, USA	TRN_4	Carbonate Setting	Estuary	Carbonate Setting Estuary	25	84.6375	44.6759	0.52785	Comparetto, Kailey R., "Organic Carbon Burial in a Freshwater Marsh to Mangrove Transitional Area in Everglades National Park" (2018). USF St. Petersburg campus Master's Theses (Graduate). https://digital.stpetersburg.usf.edu/masterstheses/230
Southwest Everglades, FL, USA	TRN_4	Carbonate Setting	Estuary	Carbonate Setting Estuary	6	84.6774	35.2911	0.416772	Comparetto, Kailey R., "Organic Carbon Burial in a Freshwater Marsh to Mangrove Transitional Area in Everglades National Park" (2018). USF St. Petersburg campus Master's Theses (Graduate). https://digital.stpetersburg.usf.edu/masterstheses/231
Southwest Everglades, FL, USA	TRN_4	Carbonate Setting	Estuary	Carbonate Setting Estuary	5	84.7486	44.348	0.523288	Comparetto, Kailey R., "Organic Carbon Burial in a Freshwater Marsh to Mangrove Transitional Area in Everglades National Park" (2018). USF St. Petersburg campus Master's Theses (Graduate). https://digital.stpetersburg.usf.edu/masterstheses/232
Southwest Everglades, FL, USA	TRN_4	Carbonate Setting	Estuary	Carbonate Setting Estuary	9	85.0496	43.3494	0.509696	Comparetto, Kailey R., "Organic Carbon Burial in a Freshwater Marsh to Mangrove Transitional Area in Everglades National Park" (2018). USF St. Petersburg campus Master's Theses (Graduate). https://digital.stpetersburg.usf.edu/masterstheses/233
Southwest Everglades, FL, USA	TRN_4	Carbonate Setting	Estuary	Carbonate Setting Estuary	7	85.1808	43.7764	0.513923	Comparetto, Kailey R., "Organic Carbon Burial in a Freshwater Marsh to Mangrove Transitional Area in Everglades National Park" (2018). USF St. Petersburg campus Master's Theses (Graduate). https://digital.stpetersburg.usf.edu/masterstheses/234
Southwest Everglades, FL, USA	TRN_4	Carbonate Setting	Estuary	Carbonate Setting Estuary	21	85.2273	46.2629	0.542818	Comparetto, Kailey R., "Organic Carbon Burial in a Freshwater Marsh to Mangrove Transitional Area in Everglades National Park" (2018). USF St. Petersburg campus Master's Theses (Graduate). https://digital.stpetersburg.usf.edu/masterstheses/235
Southwest Everglades, FL, USA	TRN_4	Carbonate Setting	Estuary	Carbonate Setting Estuary	3	85.3635	44.1558	0.517267	Comparetto, Kailey R., "Organic Carbon Burial in a Freshwater Marsh to Mangrove Transitional Area in Everglades National Park" (2018). USF St. Petersburg campus Master's Theses (Graduate). https://digital.stpetersburg.usf.edu/masterstheses/236
Southwest Everglades, FL, USA	TRN_4	Carbonate Setting	Estuary	Carbonate Setting Estuary	8	85.3838	44.4499	0.520589	Comparetto, Kailey R., "Organic Carbon Burial in a Freshwater Marsh to Mangrove Transitional Area in Everglades National Park" (2018). USF St. Petersburg campus Master's Theses (Graduate). https://digital.stpetersburg.usf.edu/masterstheses/237
Southwest Everglades, FL, USA	TRN_4	Carbonate Setting	Estuary	Carbonate Setting Estuary	26	85.4339	46.5803	0.54522	Comparetto, Kailey R., "Organic Carbon Burial in a Freshwater Marsh to Mangrove Transitional Area in Everglades National Park" (2018). USF St. Petersburg campus Master's Theses (Graduate). https://digital.stpetersburg.usf.edu/masterstheses/238
Southwest Everglades, FL, USA	TRN_4	Carbonate Setting	Estuary	Carbonate Setting Estuary	2	86.1361	42.8482	0.497447	Comparetto, Kailey R., "Organic Carbon Burial in a Freshwater Marsh to Mangrove Transitional Area in Everglades National Park" (2018). USF St. Petersburg campus Master's Theses (Graduate). https://digital.stpetersburg.usf.edu/masterstheses/239
Southwest Everglades, FL, USA	WSC_1	Carbonate Setting	Estuary	Carbonate Setting Estuary	4	85.3117	41.2932	0.484027	Comparetto, Kailey R., "Organic Carbon Burial in a Freshwater Marsh to Mangrove Transitional Area in Everglades National Park" (2018). USF St. Petersburg campus Master's Theses (Graduate). https://digital.stpetersburg.usf.edu/masterstheses/240
Southwest Everglades, FL, USA	WSC_1	Carbonate Setting	Estuary	Carbonate Setting Estuary	19	85.3345	42.6801	0.500151	Comparetto, Kailey R., "Organic Carbon Burial in a Freshwater Marsh to Mangrove Transitional Area in Everglades National Park" (2018). USF St. Petersburg campus Master's Theses (Graduate). https://digital.stpetersburg.usf.edu/masterstheses/241
Southwest Everglades, FL, USA	WSC_1	Carbonate Setting	Estuary	Carbonate Setting Estuary	18	85.451	42.7774	0.500608	Comparetto, Kailey R., "Organic Carbon Burial in a Freshwater Marsh to Mangrove Transitional Area in Everglades National Park" (2018). USF St. Petersburg campus Master's Theses (Graduate). https://digital.stpetersburg.usf.edu/masterstheses/242
Southwest Everglades, FL, USA	WSC_1	Carbonate Setting	Estuary	Carbonate Setting Estuary	10	85.4871	42.3462	0.495352	Comparetto, Kailey R., "Organic Carbon Burial in a Freshwater Marsh to Mangrove Transitional Area in Everglades National Park" (2018). USF St. Petersburg campus Master's Theses (Graduate). https://digital.stpetersburg.usf.edu/masterstheses/243
Southwest Everglades, FL, USA	WSC_1	Carbonate Setting	Estuary	Carbonate Setting Estuary	6	85.5048	42.6548	0.498859	Comparetto, Kailey R., "Organic Carbon Burial in a Freshwater Marsh to Mangrove Transitional Area in Everglades National Park" (2018). USF St. Petersburg campus Master's Theses (Graduate). https://digital.stpetersburg.usf.edu/masterstheses/244
Southwest Everglades, FL, USA	WSC_1	Carbonate Setting	Estuary	Carbonate Setting Estuary	8	85.5968	41.5116	0.484966	Comparetto, Kailey R., "Organic Carbon Burial in a Freshwater Marsh to Mangrove Transitional Area in Everglades National Park" (2018). USF St. Petersburg campus Master's Theses (Graduate). https://digital.stpetersburg.usf.edu/masterstheses/245
Southwest Everglades, FL, USA	WSC_1	Carbonate Setting	Estuary	Carbonate Setting Estuary	17	85.6204	42.7925	0.499793	Comparetto, Kailey R., "Organic Carbon Burial in a Freshwater Marsh to Mangrove Transitional Area in Everglades National Park" (2018). USF St. Petersburg campus Master's Theses (Graduate). https://digital.stpetersburg.usf.edu/masterstheses/246
Southwest Everglades, FL, USA	WSC_1	Carbonate Setting	Estuary	Carbonate Setting Estuary	26	85.6799	42.8567	0.500196	Comparetto, Kailey R., "Organic Carbon Burial in a Freshwater Marsh to Mangrove Transitional Area in Everglades National Park" (2018). USF St. Petersburg campus Master's Theses (Graduate). https://digital.stpetersburg.usf.edu/masterstheses/247
Southwest Everglades, FL, USA	WSC_1	Carbonate Setting	Estuary	Carbonate Setting Estuary	11	85.6878	41.8271	0.488133	Comparetto, Kailey R., "Organic Carbon Burial in a Freshwater Marsh to Mangrove Transitional Area in Everglades National Park" (2018). USF St. Petersburg campus Master's Theses (Graduate). https://digital.stpetersburg.usf.edu/masterstheses/248
Southwest Everglades, FL, USA	WSC_1	Carbonate Setting	Estuary	Carbonate Setting Estuary	24	85.78	43.9593	0.512466	Comparetto, Kailey R., "Organic Carbon Burial in a Freshwater Marsh to Mangrove Transitional Area in Everglades National Park" (2018). USF St. Petersburg campus Master's Theses (Graduate). https://digital.stpetersburg.usf.edu/masterstheses/249
Southwest Everglades, FL, USA	WSC_1	Carbonate Setting	Estuary	Carbonate Setting Estuary	21	85.899	41.9238	0.488059	Comparetto, Kailey R., "Organic Carbon Burial in a Freshwater Marsh to Mangrove Transitional Area in Everglades National Park" (2018). USF St. Petersburg campus Master's Theses (Graduate). https://digital.stpetersburg.usf.edu/masterstheses/250
Southwest Everglades, FL, USA	WSC_1	Carbonate Setting	Estuary	Carbonate Setting Estuary	22	85.9124	44.4219	0.517061	Comparetto, Kailey R., "Organic Carbon Burial in a Freshwater Marsh to Mangrove Transitional Area in Everglades National Park" (2018). USF St. Petersburg campus Master's Theses (Graduate). https://digital.stpetersburg.usf.edu/masterstheses/251
Southwest Everglades, FL, USA	WSC_1	Carbonate Setting	Estuary	Carbonate Setting Estuary	15	85.9844	41.9566	0.487957	Comparetto, Kailey R., "Organic Carbon Burial in a Freshwater Marsh to Mangrove Transitional Area in Everglades National Park" (2018). USF St. Petersburg campus Master's Theses (Graduate). https://digital.stpetersburg.usf.edu/masterstheses/252
Southwest Everglades, FL, USA	WSC_1	Carbonate Setting	Estuary	Carbonate Setting Estuary	25	85.9983	44.3263	0.515433	Comparetto, Kailey R., "Organic Carbon Burial in a Freshwater Marsh to Mangrove Transitional Area in Everglades National Park" (2018). USF St. Petersburg campus Master's Theses (Graduate). https://digital.stpetersburg.usf.edu/masterstheses/253
Southwest Everglades, FL, USA	WSC_1	Carbonate Setting	Estuary	Carbonate Setting Estuary	20	86.0367	43.5316	0.505965	Comparetto, Kailey R., "Organic Carbon Burial in a Freshwater Marsh to Mangrove Transitional Area in Everglades National Park" (2018). USF St. Petersburg campus Master's Theses (Graduate). https://digital.stpetersburg.usf.edu/masterstheses/254
Southwest Everglades, FL, USA	WSC_1	Carbonate Setting	Estuary	Carbonate Setting Estuary	16	86.1087	42.8709	0.49787	Comparetto, Kailey R., "Organic Carbon Burial in a Freshwater Marsh to Mangrove Transitional Area in Everglades National Park" (2018). USF St. Petersburg campus Master's Theses (Graduate). https://digital.stpetersburg.usf.edu/masterstheses/255
Southwest Everglades, FL, USA	WSC_1	Carbonate Setting	Estuary	Carbonate Setting Estuary	14	86.1645	41.3245	0.4796	Comparetto, Kailey R., "Organic Carbon Burial in a Freshwater Marsh to Mangrove Transitional Area in Everglades National Park" (2018). USF St. Petersburg campus Master's Theses (Graduate). https://digital.stpetersburg.usf.edu/masterstheses/256
Southwest Everglades, FL, USA	WSC_1	Carbonate Setting	Estuary	Carbonate Setting Estuary	23	86.2874	43.1305	0.499847	Comparetto, Kailey R., "Organic Carbon Burial in a Freshwater Marsh to Mangrove Transitional Area in Everglades National Park" (2018). USF St. Petersburg campus Master's Theses (Graduate). https://digital.stpetersburg.usf.edu/masterstheses/257
Southwest Everglades, FL, USA	WSC_1	Carbonate Setting	Estuary	Carbonate Setting Estuary	13	86.6834	41.3458	0.476975	Comparetto, Kailey R., "Organic Carbon Burial in a Freshwater Marsh to Mangrove Transitional Area in Everglades National Park" (2018). USF St. Petersburg campus Master's Theses (Graduate). https://digital.stpetersburg.usf.edu/masterstheses/258
Southwest Everglades, FL, USA	WSC_1	Carbonate Setting	Estuary	Carbonate Setting Estuary	2	86.8222	41.4489	0.4774	Comparetto, Kailey R., "Organic Carbon Burial in a Freshwater Marsh to Mangrove Transitional Area in Everglades National Park" (2018). USF St. Petersburg campus Master's Theses (Graduate). https://digital.stpetersburg.usf.edu/masterstheses/259
Southwest Everglades, FL, USA	WSC_1	Carbonate Setting	Estuary	Carbonate Setting Estuary	12	86.829	41.6913	0.480154	Comparetto, Kailey R., "Organic Carbon Burial in a Freshwater Marsh to Mangrove Transitional Area in Everglades National Park" (2018). USF St. Petersburg campus Master's Theses (Graduate). https://digital.stpetersburg.usf.edu/masterstheses/260
Southwest Everglades, FL, USA	SH4-1	Carbonate Setting	Estuary	Carbonate Setting Estuary	2	43.6558	25.09	0.574723	Smoak, J. M., Breithaupt, J. L., Smith, T. J., & Sanders, C. J. (2013). Sediment accretion and organic carbon burial relative to sea-level rise and storm events in two mangrove forests in Everglades National Park. Catena, 104, 58–66. https://doi.org/10.1016/j.catena.2012.10.009
Southwest Everglades, FL, USA	SH4-1	Carbonate Setting	Estuary	Carbonate Setting Estuary	4	49.4183	25.16	0.509123	Smoak, J. M., Breithaupt, J. L., Smith, T. J., & Sanders, C. J. (2013). Sediment accretion and organic carbon burial relative to sea-level rise and storm events in two mangrove forests in Everglades National Park. Catena, 104, 58–66. https://doi.org/10.1016/j.catena.2012.10.011
Southwest Everglades, FL, USA	SH4-1	Carbonate Setting	Estuary	Carbonate Setting Estuary	6	57.8264	29.77	0.514816	Smoak, J. M., Breithaupt, J. L., Smith, T. J., & Sanders, C. J. (2013). Sediment accretion and organic carbon burial relative to sea-level rise and storm events in two mangrove forests in Everglades National Park. Catena, 104, 58–66. https://doi.org/10.1016/j.catena.2012.10.013
Southwest Everglades, FL, USA	SH4-1	Carbonate Setting	Estuary	Carbonate Setting Estuary	7	46.7056	27	0.578089	Smoak, J. M., Breithaupt, J. L., Smith, T. J., & Sanders, C. J. (2013). Sediment accretion and organic carbon burial relative to sea-level rise and storm events in two mangrove forests in Everglades National Park. Catena, 104, 58–66. https://doi.org/10.1016/j.catena.2012.10.010
Southwest Everglades, FL, USA	SH4-1	Carbonate Setting	Estuary	Carbonate Setting Estuary	8	59.8767	28.61	0.477815	Smoak, J. M., Breithaupt, J. L., Smith, T. J., & Sanders, C. J. (2013). Sediment accretion and organic carbon burial relative to sea-level rise and storm events in two mangrove forests in Everglades National Park. Catena, 104, 58–66. https://doi.org/10.1016/j.catena.2012.10.014
Southwest Everglades, FL, USA	SH4-1	Carbonate Setting	Estuary	Carbonate Setting Estuary	9	67.1971	31.138	0.463383	Smoak, J. M., Breithaupt, J. L., Smith, T. J., & Sanders, C. J. (2013). Sediment accretion and organic carbon burial relative to sea-level rise and storm events in two mangrove forests in Everglades National Park. Catena, 104, 58–66. https://doi.org/10.1016/j.catena.2012.10.018
Southwest Everglades, FL, USA	SH4-1	Carbonate Setting	Estuary	Carbonate Setting Estuary	10	68.5153	33.2549	0.485364	Smoak, J. M., Breithaupt, J. L., Smith, T. J., & Sanders, C. J. (2013). Sediment accretion and organic carbon burial relative to sea-level rise and storm events in two mangrove forests in Everglades National Park. Catena, 104, 58–66. https://doi.org/10.1016/j.catena.2012.10.020
Southwest Everglades, FL, USA	SH4-1	Carbonate Setting	Estuary	Carbonate Setting Estuary	12	64.6784	30.2633	0.467904	Smoak, J. M., Breithaupt, J. L., Smith, T. J., & Sanders, C. J. (2013). Sediment accretion and organic carbon burial relative to sea-level rise and storm events in two mangrove forests in Everglades National Park. Catena, 104, 58–66. https://doi.org/10.1016/j.catena.2012.10.016
Southwest Everglades, FL, USA	SH4-1	Carbonate Setting	Estuary	Carbonate Setting Estuary	14	66.9717	33.8749	0.505809	Smoak, J. M., Breithaupt, J. L., Smith, T. J., & Sanders, C. J. (2013). Sediment accretion and organic carbon burial relative to sea-level rise and storm events in two mangrove forests in Everglades National Park. Catena, 104, 58–66. https://doi.org/10.1016/j.catena.2012.10.017
Southwest Everglades, FL, USA	SH4-1	Carbonate Setting	Estuary	Carbonate Setting Estuary	16	69.9985	32.3	0.461438	Smoak, J. M., Breithaupt, J. L., Smith, T. J., & Sanders, C. J. (2013). Sediment accretion and organic carbon burial relative to sea-level rise and storm events in two mangrove forests in Everglades National Park. Catena, 104, 58–66. https://doi.org/10.1016/j.catena.2012.10.021
Southwest Everglades, FL, USA	SH4-1	Carbonate Setting	Estuary	Carbonate Setting Estuary	18	78.4863	33.7	0.429374	Smoak, J. M., Breithaupt, J. L., Smith, T. J., & Sanders, C. J. (2013). Sediment accretion and organic carbon burial relative to sea-level rise and storm events in two mangrove forests in Everglades National Park. Catena, 104, 58–66. https://doi.org/10.1016/j.catena.2012.10.022
Southwest Everglades, FL, USA	SH4-1	Carbonate Setting	Estuary	Carbonate Setting Estuary	20	68.0409	33.8	0.49676	Smoak, J. M., Breithaupt, J. L., Smith, T. J., & Sanders, C. J. (2013). Sediment accretion and organic carbon burial relative to sea-level rise and storm events in two mangrove forests in Everglades National Park. Catena, 104, 58–66. https://doi.org/10.1016/j.catena.2012.10.019
Southwest Everglades, FL, USA	SH4-1	Carbonate Setting	Estuary	Carbonate Setting Estuary	22	62.2271	33	0.530316	Smoak, J. M., Breithaupt, J. L., Smith, T. J., & Sanders, C. J. (2013). Sediment accretion and organic carbon burial relative to sea-level rise and storm events in two mangrove forests in Everglades National Park. Catena, 104, 58–66. https://doi.org/10.1016/j.catena.2012.10.015
Southwest Everglades, FL, USA	SH4-1	Carbonate Setting	Estuary	Carbonate Setting Estuary	24	57.3675	32.9	0.573496	Smoak, J. M., Breithaupt, J. L., Smith, T. J., & Sanders, C. J. (2013). Sediment accretion and organic carbon burial relative to sea-level rise and storm events in two mangrove forests in Everglades National Park. Catena, 104, 58–66. https://doi.org/10.1016/j.catena.2012.10.012
Southwest Everglades, FL, USA	Coot_Bay	Carbonate Setting	Estuary	Carbonate Setting Estuary	10	71.7515	31.0413	0.432622	Rovai, Andre; Twilley, Robert; Castaneda-Moya, Edward; Riul, Pablo; Cifuentes-Jara, Miguel; Manrow-Villalobos, Marilyn; et al. (2023): Dataset: Global controls on carbon storage in mangrove soils. Smithsonian Environmental Research Center. Dataset. https://doi.org/10.25573/serc.21295713.v1
Southwest Everglades, FL, USA	Coot_Bay	Carbonate Setting	Estuary	Carbonate Setting Estuary	10	73.7647	29.9087	0.405461	Rovai, Andre; Twilley, Robert; Castaneda-Moya, Edward; Riul, Pablo; Cifuentes-Jara, Miguel; Manrow-Villalobos, Marilyn; et al. (2023): Dataset: Global controls on carbon storage in mangrove soils. Smithsonian Environmental Research Center. Dataset. https://doi.org/10.25573/serc.21295713.v1
Southwest Everglades, FL, USA	Coot_Bay	Carbonate Setting	Estuary	Carbonate Setting Estuary	10	75.4573	30.7752	0.407849	Rovai, Andre; Twilley, Robert; Castaneda-Moya, Edward; Riul, Pablo; Cifuentes-Jara, Miguel; Manrow-Villalobos, Marilyn; et al. (2023): Dataset: Global controls on carbon storage in mangrove soils. Smithsonian Environmental Research Center. Dataset. https://doi.org/10.25573/serc.21295713.v1
Southwest Everglades, FL, USA	North_River	Carbonate Setting	Estuary	Carbonate Setting Estuary	10	38.556	12.5123	0.324523	Rovai, Andre; Twilley, Robert; Castaneda-Moya, Edward; Riul, Pablo; Cifuentes-Jara, Miguel; Manrow-Villalobos, Marilyn; et al. (2023): Dataset: Global controls on carbon storage in mangrove soils. Smithsonian Environmental Research Center. Dataset. https://doi.org/10.25573/serc.21295713.v1
Southwest Everglades, FL, USA	North_River	Carbonate Setting	Estuary	Carbonate Setting Estuary	10	44.0482	17.7089	0.402035	Rovai, Andre; Twilley, Robert; Castaneda-Moya, Edward; Riul, Pablo; Cifuentes-Jara, Miguel; Manrow-Villalobos, Marilyn; et al. (2023): Dataset: Global controls on carbon storage in mangrove soils. Smithsonian Environmental Research Center. Dataset. https://doi.org/10.25573/serc.21295713.v1
Southwest Everglades, FL, USA	North_River	Carbonate Setting	Estuary	Carbonate Setting Estuary	10	54.1973	25.2464	0.465824	Rovai, Andre; Twilley, Robert; Castaneda-Moya, Edward; Riul, Pablo; Cifuentes-Jara, Miguel; Manrow-Villalobos, Marilyn; et al. (2023): Dataset: Global controls on carbon storage in mangrove soils. Smithsonian Environmental Research Center. Dataset. https://doi.org/10.25573/serc.21295713.v1
Southwest Everglades, FL, USA	Shark_River	Carbonate Setting	Estuary	Carbonate Setting Estuary	10	32.3147	10.0743	0.311756	Rovai, Andre; Twilley, Robert; Castaneda-Moya, Edward; Riul, Pablo; Cifuentes-Jara, Miguel; Manrow-Villalobos, Marilyn; et al. (2023): Dataset: Global controls on carbon storage in mangrove soils. Smithsonian Environmental Research Center. Dataset. https://doi.org/10.25573/serc.21295713.v1
Southwest Everglades, FL, USA	Shark_River	Carbonate Setting	Estuary	Carbonate Setting Estuary	10	47.3415	21.2747	0.449388	Rovai, Andre; Twilley, Robert; Castaneda-Moya, Edward; Riul, Pablo; Cifuentes-Jara, Miguel; Manrow-Villalobos, Marilyn; et al. (2023): Dataset: Global controls on carbon storage in mangrove soils. Smithsonian Environmental Research Center. Dataset. https://doi.org/10.25573/serc.21295713.v1
Southwest Everglades, FL, USA	Shark_River	Carbonate Setting	Estuary	Carbonate Setting Estuary	10	48.0051	16.0506	0.334352	Rovai, Andre; Twilley, Robert; Castaneda-Moya, Edward; Riul, Pablo; Cifuentes-Jara, Miguel; Manrow-Villalobos, Marilyn; et al. (2023): Dataset: Global controls on carbon storage in mangrove soils. Smithsonian Environmental Research Center. Dataset. https://doi.org/10.25573/serc.21295713.v1
Southwest Everglades, FL, USA	Coot_Bay	Carbonate Setting	Estuary	Carbonate Setting Estuary	25	66.545	27.0079	0.405859	Rovai, Andre; Twilley, Robert; Castaneda-Moya, Edward; Riul, Pablo; Cifuentes-Jara, Miguel; Manrow-Villalobos, Marilyn; et al. (2023): Dataset: Global controls on carbon storage in mangrove soils. Smithsonian Environmental Research Center. Dataset. https://doi.org/10.25573/serc.21295713.v1
Southwest Everglades, FL, USA	Coot_Bay	Carbonate Setting	Estuary	Carbonate Setting Estuary	25	66.6235	31.2613	0.469224	Rovai, Andre; Twilley, Robert; Castaneda-Moya, Edward; Riul, Pablo; Cifuentes-Jara, Miguel; Manrow-Villalobos, Marilyn; et al. (2023): Dataset: Global controls on carbon storage in mangrove soils. Smithsonian Environmental Research Center. Dataset. https://doi.org/10.25573/serc.21295713.v1
Southwest Everglades, FL, USA	Coot_Bay	Carbonate Setting	Estuary	Carbonate Setting Estuary	25	73.6837	33.0634	0.448721	Rovai, Andre; Twilley, Robert; Castaneda-Moya, Edward; Riul, Pablo; Cifuentes-Jara, Miguel; Manrow-Villalobos, Marilyn; et al. (2023): Dataset: Global controls on carbon storage in mangrove soils. Smithsonian Environmental Research Center. Dataset. https://doi.org/10.25573/serc.21295713.v1
Southwest Everglades, FL, USA	North_River	Carbonate Setting	Estuary	Carbonate Setting Estuary	25	33.4498	12.2561	0.366403	Rovai, Andre; Twilley, Robert; Castaneda-Moya, Edward; Riul, Pablo; Cifuentes-Jara, Miguel; Manrow-Villalobos, Marilyn; et al. (2023): Dataset: Global controls on carbon storage in mangrove soils. Smithsonian Environmental Research Center. Dataset. https://doi.org/10.25573/serc.21295713.v1
Southwest Everglades, FL, USA	North_River	Carbonate Setting	Estuary	Carbonate Setting Estuary	25	38.4051	10.3663	0.26992	Rovai, Andre; Twilley, Robert; Castaneda-Moya, Edward; Riul, Pablo; Cifuentes-Jara, Miguel; Manrow-Villalobos, Marilyn; et al. (2023): Dataset: Global controls on carbon storage in mangrove soils. Smithsonian Environmental Research Center. Dataset. https://doi.org/10.25573/serc.21295713.v1
Southwest Everglades, FL, USA	North_River	Carbonate Setting	Estuary	Carbonate Setting Estuary	25	39.8478	18.2045	0.456851	Rovai, Andre; Twilley, Robert; Castaneda-Moya, Edward; Riul, Pablo; Cifuentes-Jara, Miguel; Manrow-Villalobos, Marilyn; et al. (2023): Dataset: Global controls on carbon storage in mangrove soils. Smithsonian Environmental Research Center. Dataset. https://doi.org/10.25573/serc.21295713.v1
Southwest Everglades, FL, USA	Shark_River	Carbonate Setting	Estuary	Carbonate Setting Estuary	25	47.8187	17.2553	0.360848	Rovai, Andre; Twilley, Robert; Castaneda-Moya, Edward; Riul, Pablo; Cifuentes-Jara, Miguel; Manrow-Villalobos, Marilyn; et al. (2023): Dataset: Global controls on carbon storage in mangrove soils. Smithsonian Environmental Research Center. Dataset. https://doi.org/10.25573/serc.21295713.v1
Southwest Everglades, FL, USA	Shark_River	Carbonate Setting	Estuary	Carbonate Setting Estuary	25	48.128	19.0328	0.395462	Rovai, Andre; Twilley, Robert; Castaneda-Moya, Edward; Riul, Pablo; Cifuentes-Jara, Miguel; Manrow-Villalobos, Marilyn; et al. (2023): Dataset: Global controls on carbon storage in mangrove soils. Smithsonian Environmental Research Center. Dataset. https://doi.org/10.25573/serc.21295713.v1
Southwest Everglades, FL, USA	Shark_River	Carbonate Setting	Estuary	Carbonate Setting Estuary	25	56.3069	24.49	0.434938	Rovai, Andre; Twilley, Robert; Castaneda-Moya, Edward; Riul, Pablo; Cifuentes-Jara, Miguel; Manrow-Villalobos, Marilyn; et al. (2023): Dataset: Global controls on carbon storage in mangrove soils. Smithsonian Environmental Research Center. Dataset. https://doi.org/10.25573/serc.21295713.v1
Southwest Everglades, FL, USA	Coot_Bay	Carbonate Setting	Estuary	Carbonate Setting Estuary	42.5	40.7177	12.8582	0.315789	Rovai, Andre; Twilley, Robert; Castaneda-Moya, Edward; Riul, Pablo; Cifuentes-Jara, Miguel; Manrow-Villalobos, Marilyn; et al. (2023): Dataset: Global controls on carbon storage in mangrove soils. Smithsonian Environmental Research Center. Dataset. https://doi.org/10.25573/serc.21295713.v1
Southwest Everglades, FL, USA	Coot_Bay	Carbonate Setting	Estuary	Carbonate Setting Estuary	42.5	45.9845	16.7999	0.365338	Rovai, Andre; Twilley, Robert; Castaneda-Moya, Edward; Riul, Pablo; Cifuentes-Jara, Miguel; Manrow-Villalobos, Marilyn; et al. (2023): Dataset: Global controls on carbon storage in mangrove soils. Smithsonian Environmental Research Center. Dataset. https://doi.org/10.25573/serc.21295713.v1
Southwest Everglades, FL, USA	Coot_Bay	Carbonate Setting	Estuary	Carbonate Setting Estuary	42.5	76.6604	32.7542	0.427263	Rovai, Andre; Twilley, Robert; Castaneda-Moya, Edward; Riul, Pablo; Cifuentes-Jara, Miguel; Manrow-Villalobos, Marilyn; et al. (2023): Dataset: Global controls on carbon storage in mangrove soils. Smithsonian Environmental Research Center. Dataset. https://doi.org/10.25573/serc.21295713.v1
Southwest Everglades, FL, USA	North_River	Carbonate Setting	Estuary	Carbonate Setting Estuary	42.5	36.1672	15.2661	0.422097	Rovai, Andre; Twilley, Robert; Castaneda-Moya, Edward; Riul, Pablo; Cifuentes-Jara, Miguel; Manrow-Villalobos, Marilyn; et al. (2023): Dataset: Global controls on carbon storage in mangrove soils. Smithsonian Environmental Research Center. Dataset. https://doi.org/10.25573/serc.21295713.v1
Southwest Everglades, FL, USA	North_River	Carbonate Setting	Estuary	Carbonate Setting Estuary	42.5	37.7105	14.7779	0.391878	Rovai, Andre; Twilley, Robert; Castaneda-Moya, Edward; Riul, Pablo; Cifuentes-Jara, Miguel; Manrow-Villalobos, Marilyn; et al. (2023): Dataset: Global controls on carbon storage in mangrove soils. Smithsonian Environmental Research Center. Dataset. https://doi.org/10.25573/serc.21295713.v1
Southwest Everglades, FL, USA	North_River	Carbonate Setting	Estuary	Carbonate Setting Estuary	42.5	56.7597	26.9048	0.474012	Rovai, Andre; Twilley, Robert; Castaneda-Moya, Edward; Riul, Pablo; Cifuentes-Jara, Miguel; Manrow-Villalobos, Marilyn; et al. (2023): Dataset: Global controls on carbon storage in mangrove soils. Smithsonian Environmental Research Center. Dataset. https://doi.org/10.25573/serc.21295713.v1
Southwest Everglades, FL, USA	Shark_River	Carbonate Setting	Estuary	Carbonate Setting Estuary	3	41.4492	19.6724	0.474614	Rovai, Andre; Twilley, Robert; Castaneda-Moya, Edward; Riul, Pablo; Cifuentes-Jara, Miguel; Manrow-Villalobos, Marilyn; et al. (2023): Dataset: Global controls on carbon storage in mangrove soils. Smithsonian Environmental Research Center. Dataset. https://doi.org/10.25573/serc.21295713.v1
Southwest Everglades, FL, USA	Shark_River	Carbonate Setting	Estuary	Carbonate Setting Estuary	3	46.5724	19.2116	0.41251	Rovai, Andre; Twilley, Robert; Castaneda-Moya, Edward; Riul, Pablo; Cifuentes-Jara, Miguel; Manrow-Villalobos, Marilyn; et al. (2023): Dataset: Global controls on carbon storage in mangrove soils. Smithsonian Environmental Research Center. Dataset. https://doi.org/10.25573/serc.21295713.v1
Southwest Everglades, FL, USA	Shark_River	Carbonate Setting	Estuary	Carbonate Setting Estuary	3	50.2095	19.895	0.39624	Rovai, Andre; Twilley, Robert; Castaneda-Moya, Edward; Riul, Pablo; Cifuentes-Jara, Miguel; Manrow-Villalobos, Marilyn; et al. (2023): Dataset: Global controls on carbon storage in mangrove soils. Smithsonian Environmental Research Center. Dataset. https://doi.org/10.25573/serc.21295713.v1
Southwest Everglades, FL, USA	Coot_Bay	Carbonate Setting	Estuary	Carbonate Setting Estuary	72.5	15.7217	2.9735	0.189133	Rovai, Andre; Twilley, Robert; Castaneda-Moya, Edward; Riul, Pablo; Cifuentes-Jara, Miguel; Manrow-Villalobos, Marilyn; et al. (2023): Dataset: Global controls on carbon storage in mangrove soils. Smithsonian Environmental Research Center. Dataset. https://doi.org/10.25573/serc.21295713.v1
Southwest Everglades, FL, USA	Coot_Bay	Carbonate Setting	Estuary	Carbonate Setting Estuary	72.5	27.9093	5.9831	0.214377	Rovai, Andre; Twilley, Robert; Castaneda-Moya, Edward; Riul, Pablo; Cifuentes-Jara, Miguel; Manrow-Villalobos, Marilyn; et al. (2023): Dataset: Global controls on carbon storage in mangrove soils. Smithsonian Environmental Research Center. Dataset. https://doi.org/10.25573/serc.21295713.v1
Southwest Everglades, FL, USA	Coot_Bay	Carbonate Setting	Estuary	Carbonate Setting Estuary	72.5	49.0768	20.6953	0.421693	Rovai, Andre; Twilley, Robert; Castaneda-Moya, Edward; Riul, Pablo; Cifuentes-Jara, Miguel; Manrow-Villalobos, Marilyn; et al. (2023): Dataset: Global controls on carbon storage in mangrove soils. Smithsonian Environmental Research Center. Dataset. https://doi.org/10.25573/serc.21295713.v1
Southwest Everglades, FL, USA	North_River	Carbonate Setting	Estuary	Carbonate Setting Estuary	72.5	33.7821	13.1327	0.388748	Rovai, Andre; Twilley, Robert; Castaneda-Moya, Edward; Riul, Pablo; Cifuentes-Jara, Miguel; Manrow-Villalobos, Marilyn; et al. (2023): Dataset: Global controls on carbon storage in mangrove soils. Smithsonian Environmental Research Center. Dataset. https://doi.org/10.25573/serc.21295713.v1
Southwest Everglades, FL, USA	North_River	Carbonate Setting	Estuary	Carbonate Setting Estuary	72.5	34.4864	13.4371	0.389634	Rovai, Andre; Twilley, Robert; Castaneda-Moya, Edward; Riul, Pablo; Cifuentes-Jara, Miguel; Manrow-Villalobos, Marilyn; et al. (2023): Dataset: Global controls on carbon storage in mangrove soils. Smithsonian Environmental Research Center. Dataset. https://doi.org/10.25573/serc.21295713.v1
Southwest Everglades, FL, USA	North_River	Carbonate Setting	Estuary	Carbonate Setting Estuary	72.5	35.3959	14.043	0.396741	Rovai, Andre; Twilley, Robert; Castaneda-Moya, Edward; Riul, Pablo; Cifuentes-Jara, Miguel; Manrow-Villalobos, Marilyn; et al. (2023): Dataset: Global controls on carbon storage in mangrove soils. Smithsonian Environmental Research Center. Dataset. https://doi.org/10.25573/serc.21295713.v1
Southwest Everglades, FL, USA	Shark_River	Carbonate Setting	Estuary	Carbonate Setting Estuary	72.5	38.7847	16.5294	0.426183	Rovai, Andre; Twilley, Robert; Castaneda-Moya, Edward; Riul, Pablo; Cifuentes-Jara, Miguel; Manrow-Villalobos, Marilyn; et al. (2023): Dataset: Global controls on carbon storage in mangrove soils. Smithsonian Environmental Research Center. Dataset. https://doi.org/10.25573/serc.21295713.v1
Southwest Everglades, FL, USA	Shark_River	Carbonate Setting	Estuary	Carbonate Setting Estuary	72.5	50.7309	20.307	0.400289	Rovai, Andre; Twilley, Robert; Castaneda-Moya, Edward; Riul, Pablo; Cifuentes-Jara, Miguel; Manrow-Villalobos, Marilyn; et al. (2023): Dataset: Global controls on carbon storage in mangrove soils. Smithsonian Environmental Research Center. Dataset. https://doi.org/10.25573/serc.21295713.v1
Southwest Everglades, FL, USA	Shark_River	Carbonate Setting	Estuary	Carbonate Setting Estuary	72.5	56.9274	21.4416	0.376648	Rovai, Andre; Twilley, Robert; Castaneda-Moya, Edward; Riul, Pablo; Cifuentes-Jara, Miguel; Manrow-Villalobos, Marilyn; et al. (2023): Dataset: Global controls on carbon storage in mangrove soils. Smithsonian Environmental Research Center. Dataset. https://doi.org/10.25573/serc.21295713.v1
St. Augustine, FL, USA	SAM	Terrigenous Setting	Lagoon	Terrigenous Setting Lagoon	26	7.35052	1.75	0.238078	Vaughn, D. R., Bianchi, T. S., Shields, M. R., Kenney, W. F., & Osborne, T. Z. (2020). Increased Organic Carbon Burial in Northern Florida Mangrove-Salt Marsh Transition Zones. Global Biogeochemical Cycles, 34(5), 1–21. https://doi.org/10.1029/2019GB006338
St. Augustine, FL, USA	SAM	Terrigenous Setting	Lagoon	Terrigenous Setting Lagoon	64	7.24638	1.93	0.26634	Vaughn, D. R., Bianchi, T. S., Shields, M. R., Kenney, W. F., & Osborne, T. Z. (2020). Increased Organic Carbon Burial in Northern Florida Mangrove-Salt Marsh Transition Zones. Global Biogeochemical Cycles, 34(5), 1–21. https://doi.org/10.1029/2019GB006337
St. Augustine, FL, USA	SAM	Terrigenous Setting	Lagoon	Terrigenous Setting Lagoon	76	7.37086	1.9	0.257772	Vaughn, D. R., Bianchi, T. S., Shields, M. R., Kenney, W. F., & Osborne, T. Z. (2020). Increased Organic Carbon Burial in Northern Florida Mangrove-Salt Marsh Transition Zones. Global Biogeochemical Cycles, 34(5), 1–21. https://doi.org/10.1029/2019GB006339
St. Augustine, FL, USA	SAM	Terrigenous Setting	Lagoon	Terrigenous Setting Lagoon	82	5.75322	1.38	0.239866	Vaughn, D. R., Bianchi, T. S., Shields, M. R., Kenney, W. F., & Osborne, T. Z. (2020). Increased Organic Carbon Burial in Northern Florida Mangrove-Salt Marsh Transition Zones. Global Biogeochemical Cycles, 34(5), 1–21. https://doi.org/10.1029/2019GB006336
St. Augustine, FL, USA	SAM	Terrigenous Setting	Lagoon	Terrigenous Setting Lagoon	88	5.63654	1.42	0.251928	Vaughn, D. R., Bianchi, T. S., Shields, M. R., Kenney, W. F., & Osborne, T. Z. (2020). Increased Organic Carbon Burial in Northern Florida Mangrove-Salt Marsh Transition Zones. Global Biogeochemical Cycles, 34(5), 1–21. https://doi.org/10.1029/2019GB006335
St. Augustine, FL, USA	SAM	Terrigenous Setting	Lagoon	Terrigenous Setting Lagoon	94	4.39628	0.73	0.166049	Vaughn, D. R., Bianchi, T. S., Shields, M. R., Kenney, W. F., & Osborne, T. Z. (2020). Increased Organic Carbon Burial in Northern Florida Mangrove-Salt Marsh Transition Zones. Global Biogeochemical Cycles, 34(5), 1–21. https://doi.org/10.1029/2019GB006334
St. Augustine, FL, USA	SAM	Terrigenous Setting	Lagoon	Terrigenous Setting Lagoon	20	11.1035	2.51	0.226054	Vaughn, D. R., Bianchi, T. S., Shields, M. R., Kenney, W. F., & Osborne, T. Z. (2020). Increased Organic Carbon Burial in Northern Florida Mangrove-Salt Marsh Transition Zones. Global Biogeochemical Cycles, 34(5), 1–21. https://doi.org/10.1029/2019GB006345
St. Augustine, FL, USA	SAM	Terrigenous Setting	Lagoon	Terrigenous Setting Lagoon	22	10.0326	2.07	0.206328	Vaughn, D. R., Bianchi, T. S., Shields, M. R., Kenney, W. F., & Osborne, T. Z. (2020). Increased Organic Carbon Burial in Northern Florida Mangrove-Salt Marsh Transition Zones. Global Biogeochemical Cycles, 34(5), 1–21. https://doi.org/10.1029/2019GB006343
St. Augustine, FL, USA	SAM	Terrigenous Setting	Lagoon	Terrigenous Setting Lagoon	24	7.71558	1.66	0.215149	Vaughn, D. R., Bianchi, T. S., Shields, M. R., Kenney, W. F., & Osborne, T. Z. (2020). Increased Organic Carbon Burial in Northern Florida Mangrove-Salt Marsh Transition Zones. Global Biogeochemical Cycles, 34(5), 1–21. https://doi.org/10.1029/2019GB006340
St. Augustine, FL, USA	SAM	Terrigenous Setting	Lagoon	Terrigenous Setting Lagoon	28	8.18444	2.04	0.249254	Vaughn, D. R., Bianchi, T. S., Shields, M. R., Kenney, W. F., & Osborne, T. Z. (2020). Increased Organic Carbon Burial in Northern Florida Mangrove-Salt Marsh Transition Zones. Global Biogeochemical Cycles, 34(5), 1–21. https://doi.org/10.1029/2019GB006341
St. Augustine, FL, USA	SAM	Terrigenous Setting	Lagoon	Terrigenous Setting Lagoon	30	11.7192	2.85	0.243191	Vaughn, D. R., Bianchi, T. S., Shields, M. R., Kenney, W. F., & Osborne, T. Z. (2020). Increased Organic Carbon Burial in Northern Florida Mangrove-Salt Marsh Transition Zones. Global Biogeochemical Cycles, 34(5), 1–21. https://doi.org/10.1029/2019GB006346
St. Augustine, FL, USA	SAM	Terrigenous Setting	Lagoon	Terrigenous Setting Lagoon	36	11.7284	3.14	0.267726	Vaughn, D. R., Bianchi, T. S., Shields, M. R., Kenney, W. F., & Osborne, T. Z. (2020). Increased Organic Carbon Burial in Northern Florida Mangrove-Salt Marsh Transition Zones. Global Biogeochemical Cycles, 34(5), 1–21. https://doi.org/10.1029/2019GB006347
St. Augustine, FL, USA	SAM	Terrigenous Setting	Lagoon	Terrigenous Setting Lagoon	38	12.1311	3.57	0.294284	Vaughn, D. R., Bianchi, T. S., Shields, M. R., Kenney, W. F., & Osborne, T. Z. (2020). Increased Organic Carbon Burial in Northern Florida Mangrove-Salt Marsh Transition Zones. Global Biogeochemical Cycles, 34(5), 1–21. https://doi.org/10.1029/2019GB006349
St. Augustine, FL, USA	SAM	Terrigenous Setting	Lagoon	Terrigenous Setting Lagoon	52	11.9233	3	0.251607	Vaughn, D. R., Bianchi, T. S., Shields, M. R., Kenney, W. F., & Osborne, T. Z. (2020). Increased Organic Carbon Burial in Northern Florida Mangrove-Salt Marsh Transition Zones. Global Biogeochemical Cycles, 34(5), 1–21. https://doi.org/10.1029/2019GB006348
St. Augustine, FL, USA	SAM	Terrigenous Setting	Lagoon	Terrigenous Setting Lagoon	58	9.8938	2.54	0.256727	Vaughn, D. R., Bianchi, T. S., Shields, M. R., Kenney, W. F., & Osborne, T. Z. (2020). Increased Organic Carbon Burial in Northern Florida Mangrove-Salt Marsh Transition Zones. Global Biogeochemical Cycles, 34(5), 1–21. https://doi.org/10.1029/2019GB006342
St. Augustine, FL, USA	SAM	Terrigenous Setting	Lagoon	Terrigenous Setting Lagoon	70	10.1093	2.58	0.255211	Vaughn, D. R., Bianchi, T. S., Shields, M. R., Kenney, W. F., & Osborne, T. Z. (2020). Increased Organic Carbon Burial in Northern Florida Mangrove-Salt Marsh Transition Zones. Global Biogeochemical Cycles, 34(5), 1–21. https://doi.org/10.1029/2019GB006344
St. Augustine, FL, USA	SAM	Terrigenous Setting	Lagoon	Terrigenous Setting Lagoon	2	15.7581	4.17	0.264626	Vaughn, D. R., Bianchi, T. S., Shields, M. R., Kenney, W. F., & Osborne, T. Z. (2020). Increased Organic Carbon Burial in Northern Florida Mangrove-Salt Marsh Transition Zones. Global Biogeochemical Cycles, 34(5), 1–21. https://doi.org/10.1029/2019GB006359
St. Augustine, FL, USA	SAM	Terrigenous Setting	Lagoon	Terrigenous Setting Lagoon	8	13.6213	3.72	0.273102	Vaughn, D. R., Bianchi, T. S., Shields, M. R., Kenney, W. F., & Osborne, T. Z. (2020). Increased Organic Carbon Burial in Northern Florida Mangrove-Salt Marsh Transition Zones. Global Biogeochemical Cycles, 34(5), 1–21. https://doi.org/10.1029/2019GB006353
St. Augustine, FL, USA	SAM	Terrigenous Setting	Lagoon	Terrigenous Setting Lagoon	12	15.3421	4.3	0.280275	Vaughn, D. R., Bianchi, T. S., Shields, M. R., Kenney, W. F., & Osborne, T. Z. (2020). Increased Organic Carbon Burial in Northern Florida Mangrove-Salt Marsh Transition Zones. Global Biogeochemical Cycles, 34(5), 1–21. https://doi.org/10.1029/2019GB006358
St. Augustine, FL, USA	SAM	Terrigenous Setting	Lagoon	Terrigenous Setting Lagoon	14	13.9824	3.77	0.269624	Vaughn, D. R., Bianchi, T. S., Shields, M. R., Kenney, W. F., & Osborne, T. Z. (2020). Increased Organic Carbon Burial in Northern Florida Mangrove-Salt Marsh Transition Zones. Global Biogeochemical Cycles, 34(5), 1–21. https://doi.org/10.1029/2019GB006355
St. Augustine, FL, USA	SAM	Terrigenous Setting	Lagoon	Terrigenous Setting Lagoon	16	14.8489	3.53	0.237728	Vaughn, D. R., Bianchi, T. S., Shields, M. R., Kenney, W. F., & Osborne, T. Z. (2020). Increased Organic Carbon Burial in Northern Florida Mangrove-Salt Marsh Transition Zones. Global Biogeochemical Cycles, 34(5), 1–21. https://doi.org/10.1029/2019GB006357
St. Augustine, FL, USA	SAM	Terrigenous Setting	Lagoon	Terrigenous Setting Lagoon	18	14.215	3.66	0.257475	Vaughn, D. R., Bianchi, T. S., Shields, M. R., Kenney, W. F., & Osborne, T. Z. (2020). Increased Organic Carbon Burial in Northern Florida Mangrove-Salt Marsh Transition Zones. Global Biogeochemical Cycles, 34(5), 1–21. https://doi.org/10.1029/2019GB006356
St. Augustine, FL, USA	SAM	Terrigenous Setting	Lagoon	Terrigenous Setting Lagoon	32	12.8224	3.21	0.250343	Vaughn, D. R., Bianchi, T. S., Shields, M. R., Kenney, W. F., & Osborne, T. Z. (2020). Increased Organic Carbon Burial in Northern Florida Mangrove-Salt Marsh Transition Zones. Global Biogeochemical Cycles, 34(5), 1–21. https://doi.org/10.1029/2019GB006352
St. Augustine, FL, USA	SAM	Terrigenous Setting	Lagoon	Terrigenous Setting Lagoon	34	12.7378	3.11	0.244155	Vaughn, D. R., Bianchi, T. S., Shields, M. R., Kenney, W. F., & Osborne, T. Z. (2020). Increased Organic Carbon Burial in Northern Florida Mangrove-Salt Marsh Transition Zones. Global Biogeochemical Cycles, 34(5), 1–21. https://doi.org/10.1029/2019GB006351
St. Augustine, FL, USA	SAM	Terrigenous Setting	Lagoon	Terrigenous Setting Lagoon	40	12.4605	3.32	0.266443	Vaughn, D. R., Bianchi, T. S., Shields, M. R., Kenney, W. F., & Osborne, T. Z. (2020). Increased Organic Carbon Burial in Northern Florida Mangrove-Salt Marsh Transition Zones. Global Biogeochemical Cycles, 34(5), 1–21. https://doi.org/10.1029/2019GB006350
St. Augustine, FL, USA	SAM	Terrigenous Setting	Lagoon	Terrigenous Setting Lagoon	46	13.9794	3.58	0.256091	Vaughn, D. R., Bianchi, T. S., Shields, M. R., Kenney, W. F., & Osborne, T. Z. (2020). Increased Organic Carbon Burial in Northern Florida Mangrove-Salt Marsh Transition Zones. Global Biogeochemical Cycles, 34(5), 1–21. https://doi.org/10.1029/2019GB006354
St. Augustine, FL, USA	SAM	Terrigenous Setting	Lagoon	Terrigenous Setting Lagoon	4	16.6534	4.93	0.296036	Vaughn, D. R., Bianchi, T. S., Shields, M. R., Kenney, W. F., & Osborne, T. Z. (2020). Increased Organic Carbon Burial in Northern Florida Mangrove-Salt Marsh Transition Zones. Global Biogeochemical Cycles, 34(5), 1–21. https://doi.org/10.1029/2019GB006360
St. Augustine, FL, USA	SAM	Terrigenous Setting	Lagoon	Terrigenous Setting Lagoon	6	19.7787	5.09	0.257348	Vaughn, D. R., Bianchi, T. S., Shields, M. R., Kenney, W. F., & Osborne, T. Z. (2020). Increased Organic Carbon Burial in Northern Florida Mangrove-Salt Marsh Transition Zones. Global Biogeochemical Cycles, 34(5), 1–21. https://doi.org/10.1029/2019GB006362
St. Augustine, FL, USA	SAM	Terrigenous Setting	Lagoon	Terrigenous Setting Lagoon	10	17.0055	4.19	0.24639	Vaughn, D. R., Bianchi, T. S., Shields, M. R., Kenney, W. F., & Osborne, T. Z. (2020). Increased Organic Carbon Burial in Northern Florida Mangrove-Salt Marsh Transition Zones. Global Biogeochemical Cycles, 34(5), 1–21. https://doi.org/10.1029/2019GB006361
Tampa Bay, FL, USA	L2A	Carbonate Setting	Estuary	Carbonate Setting Estuary	5	5.74474	2.67	0.464773	Harttung, S.A., Radabaugh, K.R., Moyer, R.P., Smoak, J.M., Chambers, L.G., 2021. Coastal riverine wetland biogeochemistry follows soil organic matter distribution along a marsh-to-mangrove gradient (Florida , USA). Science of the Total Environment. 797. https://doi.org/10.1016/j.scitotenv.2021.149058
Tampa Bay, FL, USA	L2B	Carbonate Setting	Estuary	Carbonate Setting Estuary	5	7.47452	2.88	0.385309	Harttung, S.A., Radabaugh, K.R., Moyer, R.P., Smoak, J.M., Chambers, L.G., 2021. Coastal riverine wetland biogeochemistry follows soil organic matter distribution along a marsh-to-mangrove gradient (Florida , USA). Science of the Total Environment. 797. https://doi.org/10.1016/j.scitotenv.2021.149062
Tampa Bay, FL, USA	L2C	Carbonate Setting	Estuary	Carbonate Setting Estuary	5	7.577	2.62	0.345783	Harttung, S.A., Radabaugh, K.R., Moyer, R.P., Smoak, J.M., Chambers, L.G., 2021. Coastal riverine wetland biogeochemistry follows soil organic matter distribution along a marsh-to-mangrove gradient (Florida , USA). Science of the Total Environment. 797. https://doi.org/10.1016/j.scitotenv.2021.149065
Tampa Bay, FL, USA	L3A	Carbonate Setting	Estuary	Carbonate Setting Estuary	5	7.46269	4.41	0.59094	Harttung, S.A., Radabaugh, K.R., Moyer, R.P., Smoak, J.M., Chambers, L.G., 2021. Coastal riverine wetland biogeochemistry follows soil organic matter distribution along a marsh-to-mangrove gradient (Florida , USA). Science of the Total Environment. 797. https://doi.org/10.1016/j.scitotenv.2021.149070
Tampa Bay, FL, USA	L3B	Carbonate Setting	Estuary	Carbonate Setting Estuary	5	6.14493	3.33	0.54191	Harttung, S.A., Radabaugh, K.R., Moyer, R.P., Smoak, J.M., Chambers, L.G., 2021. Coastal riverine wetland biogeochemistry follows soil organic matter distribution along a marsh-to-mangrove gradient (Florida , USA). Science of the Total Environment. 797. https://doi.org/10.1016/j.scitotenv.2021.149074
Tampa Bay, FL, USA	L3C	Carbonate Setting	Estuary	Carbonate Setting Estuary	5	6.01197	3.04	0.505658	Harttung, S.A., Radabaugh, K.R., Moyer, R.P., Smoak, J.M., Chambers, L.G., 2021. Coastal riverine wetland biogeochemistry follows soil organic matter distribution along a marsh-to-mangrove gradient (Florida , USA). Science of the Total Environment. 797. https://doi.org/10.1016/j.scitotenv.2021.149078
Tampa Bay, FL, USA	L2A	Carbonate Setting	Estuary	Carbonate Setting Estuary	10	8.75171	3.31	0.378212	Harttung, S.A., Radabaugh, K.R., Moyer, R.P., Smoak, J.M., Chambers, L.G., 2021. Coastal riverine wetland biogeochemistry follows soil organic matter distribution along a marsh-to-mangrove gradient (Florida , USA). Science of the Total Environment. 797. https://doi.org/10.1016/j.scitotenv.2021.149059
Tampa Bay, FL, USA	L2B	Carbonate Setting	Estuary	Carbonate Setting Estuary	10	8.66142	3.44	0.397164	Harttung, S.A., Radabaugh, K.R., Moyer, R.P., Smoak, J.M., Chambers, L.G., 2021. Coastal riverine wetland biogeochemistry follows soil organic matter distribution along a marsh-to-mangrove gradient (Florida , USA). Science of the Total Environment. 797. https://doi.org/10.1016/j.scitotenv.2021.149063
Tampa Bay, FL, USA	L2C	Carbonate Setting	Estuary	Carbonate Setting Estuary	10	8.39786	3.65	0.434635	Harttung, S.A., Radabaugh, K.R., Moyer, R.P., Smoak, J.M., Chambers, L.G., 2021. Coastal riverine wetland biogeochemistry follows soil organic matter distribution along a marsh-to-mangrove gradient (Florida , USA). Science of the Total Environment. 797. https://doi.org/10.1016/j.scitotenv.2021.149066
Tampa Bay, FL, USA	L3A	Carbonate Setting	Estuary	Carbonate Setting Estuary	10	3.45666	1.91	0.552557	Harttung, S.A., Radabaugh, K.R., Moyer, R.P., Smoak, J.M., Chambers, L.G., 2021. Coastal riverine wetland biogeochemistry follows soil organic matter distribution along a marsh-to-mangrove gradient (Florida , USA). Science of the Total Environment. 797. https://doi.org/10.1016/j.scitotenv.2021.149068
Tampa Bay, FL, USA	L3B	Carbonate Setting	Estuary	Carbonate Setting Estuary	10	4.49721	1.85	0.411366	Harttung, S.A., Radabaugh, K.R., Moyer, R.P., Smoak, J.M., Chambers, L.G., 2021. Coastal riverine wetland biogeochemistry follows soil organic matter distribution along a marsh-to-mangrove gradient (Florida , USA). Science of the Total Environment. 797. https://doi.org/10.1016/j.scitotenv.2021.149073
Tampa Bay, FL, USA	L3C	Carbonate Setting	Estuary	Carbonate Setting Estuary	10	4.23551	1.79	0.422618	Harttung, S.A., Radabaugh, K.R., Moyer, R.P., Smoak, J.M., Chambers, L.G., 2021. Coastal riverine wetland biogeochemistry follows soil organic matter distribution along a marsh-to-mangrove gradient (Florida , USA). Science of the Total Environment. 797. https://doi.org/10.1016/j.scitotenv.2021.149076
Tampa Bay, FL, USA	L2A	Carbonate Setting	Estuary	Carbonate Setting Estuary	20	5.28044	2.29	0.433676	Harttung, S.A., Radabaugh, K.R., Moyer, R.P., Smoak, J.M., Chambers, L.G., 2021. Coastal riverine wetland biogeochemistry follows soil organic matter distribution along a marsh-to-mangrove gradient (Florida , USA). Science of the Total Environment. 797. https://doi.org/10.1016/j.scitotenv.2021.149057
Tampa Bay, FL, USA	L2B	Carbonate Setting	Estuary	Carbonate Setting Estuary	20	6.76539	2.96	0.437521	Harttung, S.A., Radabaugh, K.R., Moyer, R.P., Smoak, J.M., Chambers, L.G., 2021. Coastal riverine wetland biogeochemistry follows soil organic matter distribution along a marsh-to-mangrove gradient (Florida , USA). Science of the Total Environment. 797. https://doi.org/10.1016/j.scitotenv.2021.149061
Tampa Bay, FL, USA	L3A	Carbonate Setting	Estuary	Carbonate Setting Estuary	20	5.80076	2.49	0.429254	Harttung, S.A., Radabaugh, K.R., Moyer, R.P., Smoak, J.M., Chambers, L.G., 2021. Coastal riverine wetland biogeochemistry follows soil organic matter distribution along a marsh-to-mangrove gradient (Florida , USA). Science of the Total Environment. 797. https://doi.org/10.1016/j.scitotenv.2021.149069
Tampa Bay, FL, USA	L3B	Carbonate Setting	Estuary	Carbonate Setting Estuary	20	4.3058	1.66	0.385527	Harttung, S.A., Radabaugh, K.R., Moyer, R.P., Smoak, J.M., Chambers, L.G., 2021. Coastal riverine wetland biogeochemistry follows soil organic matter distribution along a marsh-to-mangrove gradient (Florida , USA). Science of the Total Environment. 797. https://doi.org/10.1016/j.scitotenv.2021.149072
Tampa Bay, FL, USA	L3C	Carbonate Setting	Estuary	Carbonate Setting Estuary	20	4.57569	2.23	0.487359	Harttung, S.A., Radabaugh, K.R., Moyer, R.P., Smoak, J.M., Chambers, L.G., 2021. Coastal riverine wetland biogeochemistry follows soil organic matter distribution along a marsh-to-mangrove gradient (Florida , USA). Science of the Total Environment. 797. https://doi.org/10.1016/j.scitotenv.2021.149077
Tampa Bay, FL, USA	L2A	Carbonate Setting	Estuary	Carbonate Setting Estuary	30	1.78422	0.96	0.53805	Harttung, S.A., Radabaugh, K.R., Moyer, R.P., Smoak, J.M., Chambers, L.G., 2021. Coastal riverine wetland biogeochemistry follows soil organic matter distribution along a marsh-to-mangrove gradient (Florida , USA). Science of the Total Environment. 797. https://doi.org/10.1016/j.scitotenv.2021.149056
Tampa Bay, FL, USA	L2B	Carbonate Setting	Estuary	Carbonate Setting Estuary	30	4.89845	3.51	0.716554	Harttung, S.A., Radabaugh, K.R., Moyer, R.P., Smoak, J.M., Chambers, L.G., 2021. Coastal riverine wetland biogeochemistry follows soil organic matter distribution along a marsh-to-mangrove gradient (Florida , USA). Science of the Total Environment. 797. https://doi.org/10.1016/j.scitotenv.2021.149060
Tampa Bay, FL, USA	L2C	Carbonate Setting	Estuary	Carbonate Setting Estuary	30	3.92977	1.78	0.452953	Harttung, S.A., Radabaugh, K.R., Moyer, R.P., Smoak, J.M., Chambers, L.G., 2021. Coastal riverine wetland biogeochemistry follows soil organic matter distribution along a marsh-to-mangrove gradient (Florida , USA). Science of the Total Environment. 797. https://doi.org/10.1016/j.scitotenv.2021.149064
Tampa Bay, FL, USA	L3A	Carbonate Setting	Estuary	Carbonate Setting Estuary	30	2.9683	1.14	0.384058	Harttung, S.A., Radabaugh, K.R., Moyer, R.P., Smoak, J.M., Chambers, L.G., 2021. Coastal riverine wetland biogeochemistry follows soil organic matter distribution along a marsh-to-mangrove gradient (Florida , USA). Science of the Total Environment. 797. https://doi.org/10.1016/j.scitotenv.2021.149067
Tampa Bay, FL, USA	L3B	Carbonate Setting	Estuary	Carbonate Setting Estuary	30	2.21914	1.03	0.464144	Harttung, S.A., Radabaugh, K.R., Moyer, R.P., Smoak, J.M., Chambers, L.G., 2021. Coastal riverine wetland biogeochemistry follows soil organic matter distribution along a marsh-to-mangrove gradient (Florida , USA). Science of the Total Environment. 797. https://doi.org/10.1016/j.scitotenv.2021.149071
Tampa Bay, FL, USA	L3C	Carbonate Setting	Estuary	Carbonate Setting Estuary	30	3.22499	1.57	0.486824	Harttung, S.A., Radabaugh, K.R., Moyer, R.P., Smoak, J.M., Chambers, L.G., 2021. Coastal riverine wetland biogeochemistry follows soil organic matter distribution along a marsh-to-mangrove gradient (Florida , USA). Science of the Total Environment. 797. https://doi.org/10.1016/j.scitotenv.2021.149075
Tampa Bay, FL, USA	WBA	Carbonate Setting	Estuary	Carbonate Setting Estuary	2	62.1098	25.2391	0.406362	Radabaugh, K. R., Moyer, R. P., Chappel, A. R., Powell, C. E., Bociu, I., Clark, B. C., & Smoak, J. M. (2018). Coastal Blue Carbon Assessment of Mangroves, Salt Marshes, and Salt Barrens in Tampa Bay, Florida, USA. Estuaries and Coasts, 41(5), 1496–1510. https://doi.org/10.1007/s12237-017-0362-31
Tampa Bay, FL, USA	WBS	Carbonate Setting	Estuary	Carbonate Setting Estuary	2	68.54	31.7269	0.462896	Radabaugh, K. R., Moyer, R. P., Chappel, A. R., Powell, C. E., Bociu, I., Clark, B. C., & Smoak, J. M. (2018). Coastal Blue Carbon Assessment of Mangroves, Salt Marshes, and Salt Barrens in Tampa Bay, Florida, USA. Estuaries and Coasts, 41(5), 1496–1510. https://doi.org/10.1007/s12237-017-0362-63
Tampa Bay, FL, USA	WBA	Carbonate Setting	Estuary	Carbonate Setting Estuary	4	67.426	27.5298	0.408296	Radabaugh, K. R., Moyer, R. P., Chappel, A. R., Powell, C. E., Bociu, I., Clark, B. C., & Smoak, J. M. (2018). Coastal Blue Carbon Assessment of Mangroves, Salt Marshes, and Salt Barrens in Tampa Bay, Florida, USA. Estuaries and Coasts, 41(5), 1496–1510. https://doi.org/10.1007/s12237-017-0362-32
Tampa Bay, FL, USA	WBS	Carbonate Setting	Estuary	Carbonate Setting Estuary	4	61.8788	26.4313	0.427146	Radabaugh, K. R., Moyer, R. P., Chappel, A. R., Powell, C. E., Bociu, I., Clark, B. C., & Smoak, J. M. (2018). Coastal Blue Carbon Assessment of Mangroves, Salt Marshes, and Salt Barrens in Tampa Bay, Florida, USA. Estuaries and Coasts, 41(5), 1496–1510. https://doi.org/10.1007/s12237-017-0362-60
Tampa Bay, FL, USA	WBA	Carbonate Setting	Estuary	Carbonate Setting Estuary	6	60.9119	23.9742	0.393588	Radabaugh, K. R., Moyer, R. P., Chappel, A. R., Powell, C. E., Bociu, I., Clark, B. C., & Smoak, J. M. (2018). Coastal Blue Carbon Assessment of Mangroves, Salt Marshes, and Salt Barrens in Tampa Bay, Florida, USA. Estuaries and Coasts, 41(5), 1496–1510. https://doi.org/10.1007/s12237-017-0362-30
Tampa Bay, FL, USA	WBS	Carbonate Setting	Estuary	Carbonate Setting Estuary	6	67.464	26.721	0.396078	Radabaugh, K. R., Moyer, R. P., Chappel, A. R., Powell, C. E., Bociu, I., Clark, B. C., & Smoak, J. M. (2018). Coastal Blue Carbon Assessment of Mangroves, Salt Marshes, and Salt Barrens in Tampa Bay, Florida, USA. Estuaries and Coasts, 41(5), 1496–1510. https://doi.org/10.1007/s12237-017-0362-61
Tampa Bay, FL, USA	WBS	Carbonate Setting	Estuary	Carbonate Setting Estuary	8	67.5629	29.0765	0.430363	Radabaugh, K. R., Moyer, R. P., Chappel, A. R., Powell, C. E., Bociu, I., Clark, B. C., & Smoak, J. M. (2018). Coastal Blue Carbon Assessment of Mangroves, Salt Marshes, and Salt Barrens in Tampa Bay, Florida, USA. Estuaries and Coasts, 41(5), 1496–1510. https://doi.org/10.1007/s12237-017-0362-62
Tampa Bay, FL, USA	WBA	Carbonate Setting	Estuary	Carbonate Setting Estuary	10	49.0766	25.7851	0.525404	Radabaugh, K. R., Moyer, R. P., Chappel, A. R., Powell, C. E., Bociu, I., Clark, B. C., & Smoak, J. M. (2018). Coastal Blue Carbon Assessment of Mangroves, Salt Marshes, and Salt Barrens in Tampa Bay, Florida, USA. Estuaries and Coasts, 41(5), 1496–1510. https://doi.org/10.1007/s12237-017-0362-29
Tampa Bay, FL, USA	WBS	Carbonate Setting	Estuary	Carbonate Setting Estuary	10	61.3789	26.1019	0.425259	Radabaugh, K. R., Moyer, R. P., Chappel, A. R., Powell, C. E., Bociu, I., Clark, B. C., & Smoak, J. M. (2018). Coastal Blue Carbon Assessment of Mangroves, Salt Marshes, and Salt Barrens in Tampa Bay, Florida, USA. Estuaries and Coasts, 41(5), 1496–1510. https://doi.org/10.1007/s12237-017-0362-59
Tampa Bay, FL, USA	WBA	Carbonate Setting	Estuary	Carbonate Setting Estuary	11	47.9084	20.9619	0.437541	Radabaugh, K. R., Moyer, R. P., Chappel, A. R., Powell, C. E., Bociu, I., Clark, B. C., & Smoak, J. M. (2018). Coastal Blue Carbon Assessment of Mangroves, Salt Marshes, and Salt Barrens in Tampa Bay, Florida, USA. Estuaries and Coasts, 41(5), 1496–1510. https://doi.org/10.1007/s12237-017-0362-28
Tampa Bay, FL, USA	WBS	Carbonate Setting	Estuary	Carbonate Setting Estuary	11	60.8642	29.2259	0.480181	Radabaugh, K. R., Moyer, R. P., Chappel, A. R., Powell, C. E., Bociu, I., Clark, B. C., & Smoak, J. M. (2018). Coastal Blue Carbon Assessment of Mangroves, Salt Marshes, and Salt Barrens in Tampa Bay, Florida, USA. Estuaries and Coasts, 41(5), 1496–1510. https://doi.org/10.1007/s12237-017-0362-58
Tampa Bay, FL, USA	WBA	Carbonate Setting	Estuary	Carbonate Setting Estuary	12	40.6837	12.2749	0.301716	Radabaugh, K. R., Moyer, R. P., Chappel, A. R., Powell, C. E., Bociu, I., Clark, B. C., & Smoak, J. M. (2018). Coastal Blue Carbon Assessment of Mangroves, Salt Marshes, and Salt Barrens in Tampa Bay, Florida, USA. Estuaries and Coasts, 41(5), 1496–1510. https://doi.org/10.1007/s12237-017-0362-24
Tampa Bay, FL, USA	WBS	Carbonate Setting	Estuary	Carbonate Setting Estuary	12	52.4565	21.8079	0.415733	Radabaugh, K. R., Moyer, R. P., Chappel, A. R., Powell, C. E., Bociu, I., Clark, B. C., & Smoak, J. M. (2018). Coastal Blue Carbon Assessment of Mangroves, Salt Marshes, and Salt Barrens in Tampa Bay, Florida, USA. Estuaries and Coasts, 41(5), 1496–1510. https://doi.org/10.1007/s12237-017-0362-55
Tampa Bay, FL, USA	WBS	Carbonate Setting	Estuary	Carbonate Setting Estuary	13	60.3062	24.0664	0.39907	Radabaugh, K. R., Moyer, R. P., Chappel, A. R., Powell, C. E., Bociu, I., Clark, B. C., & Smoak, J. M. (2018). Coastal Blue Carbon Assessment of Mangroves, Salt Marshes, and Salt Barrens in Tampa Bay, Florida, USA. Estuaries and Coasts, 41(5), 1496–1510. https://doi.org/10.1007/s12237-017-0362-57
Tampa Bay, FL, USA	WBA	Carbonate Setting	Estuary	Carbonate Setting Estuary	14	45.1065	13.8611	0.307298	Radabaugh, K. R., Moyer, R. P., Chappel, A. R., Powell, C. E., Bociu, I., Clark, B. C., & Smoak, J. M. (2018). Coastal Blue Carbon Assessment of Mangroves, Salt Marshes, and Salt Barrens in Tampa Bay, Florida, USA. Estuaries and Coasts, 41(5), 1496–1510. https://doi.org/10.1007/s12237-017-0362-27
Tampa Bay, FL, USA	WBS	Carbonate Setting	Estuary	Carbonate Setting Estuary	14	39.9836	18.0337	0.451027	Radabaugh, K. R., Moyer, R. P., Chappel, A. R., Powell, C. E., Bociu, I., Clark, B. C., & Smoak, J. M. (2018). Coastal Blue Carbon Assessment of Mangroves, Salt Marshes, and Salt Barrens in Tampa Bay, Florida, USA. Estuaries and Coasts, 41(5), 1496–1510. https://doi.org/10.1007/s12237-017-0362-48
Tampa Bay, FL, USA	WBA	Carbonate Setting	Estuary	Carbonate Setting Estuary	15	27.1035	11.4438	0.422226	Radabaugh, K. R., Moyer, R. P., Chappel, A. R., Powell, C. E., Bociu, I., Clark, B. C., & Smoak, J. M. (2018). Coastal Blue Carbon Assessment of Mangroves, Salt Marshes, and Salt Barrens in Tampa Bay, Florida, USA. Estuaries and Coasts, 41(5), 1496–1510. https://doi.org/10.1007/s12237-017-0362-19
Tampa Bay, FL, USA	WBS	Carbonate Setting	Estuary	Carbonate Setting Estuary	15	37.3358	20.5136	0.549435	Radabaugh, K. R., Moyer, R. P., Chappel, A. R., Powell, C. E., Bociu, I., Clark, B. C., & Smoak, J. M. (2018). Coastal Blue Carbon Assessment of Mangroves, Salt Marshes, and Salt Barrens in Tampa Bay, Florida, USA. Estuaries and Coasts, 41(5), 1496–1510. https://doi.org/10.1007/s12237-017-0362-47
Tampa Bay, FL, USA	WBA	Carbonate Setting	Estuary	Carbonate Setting Estuary	16	27.9491	17.7362	0.63459	Radabaugh, K. R., Moyer, R. P., Chappel, A. R., Powell, C. E., Bociu, I., Clark, B. C., & Smoak, J. M. (2018). Coastal Blue Carbon Assessment of Mangroves, Salt Marshes, and Salt Barrens in Tampa Bay, Florida, USA. Estuaries and Coasts, 41(5), 1496–1510. https://doi.org/10.1007/s12237-017-0362-20
Tampa Bay, FL, USA	WBS	Carbonate Setting	Estuary	Carbonate Setting Estuary	16	53.5002	22.3396	0.417562	Radabaugh, K. R., Moyer, R. P., Chappel, A. R., Powell, C. E., Bociu, I., Clark, B. C., & Smoak, J. M. (2018). Coastal Blue Carbon Assessment of Mangroves, Salt Marshes, and Salt Barrens in Tampa Bay, Florida, USA. Estuaries and Coasts, 41(5), 1496–1510. https://doi.org/10.1007/s12237-017-0362-56
Tampa Bay, FL, USA	WBA	Carbonate Setting	Estuary	Carbonate Setting Estuary	17	31.7342	20.4042	0.642971	Radabaugh, K. R., Moyer, R. P., Chappel, A. R., Powell, C. E., Bociu, I., Clark, B. C., & Smoak, J. M. (2018). Coastal Blue Carbon Assessment of Mangroves, Salt Marshes, and Salt Barrens in Tampa Bay, Florida, USA. Estuaries and Coasts, 41(5), 1496–1510. https://doi.org/10.1007/s12237-017-0362-21
Tampa Bay, FL, USA	WBS	Carbonate Setting	Estuary	Carbonate Setting Estuary	17	35.4925	20.0884	0.56599	Radabaugh, K. R., Moyer, R. P., Chappel, A. R., Powell, C. E., Bociu, I., Clark, B. C., & Smoak, J. M. (2018). Coastal Blue Carbon Assessment of Mangroves, Salt Marshes, and Salt Barrens in Tampa Bay, Florida, USA. Estuaries and Coasts, 41(5), 1496–1510. https://doi.org/10.1007/s12237-017-0362-45
Tampa Bay, FL, USA	WBA	Carbonate Setting	Estuary	Carbonate Setting Estuary	18	40.9552	18.8645	0.460614	Radabaugh, K. R., Moyer, R. P., Chappel, A. R., Powell, C. E., Bociu, I., Clark, B. C., & Smoak, J. M. (2018). Coastal Blue Carbon Assessment of Mangroves, Salt Marshes, and Salt Barrens in Tampa Bay, Florida, USA. Estuaries and Coasts, 41(5), 1496–1510. https://doi.org/10.1007/s12237-017-0362-25
Tampa Bay, FL, USA	WBS	Carbonate Setting	Estuary	Carbonate Setting Estuary	18	37.118	18.1016	0.487677	Radabaugh, K. R., Moyer, R. P., Chappel, A. R., Powell, C. E., Bociu, I., Clark, B. C., & Smoak, J. M. (2018). Coastal Blue Carbon Assessment of Mangroves, Salt Marshes, and Salt Barrens in Tampa Bay, Florida, USA. Estuaries and Coasts, 41(5), 1496–1510. https://doi.org/10.1007/s12237-017-0362-46
Tampa Bay, FL, USA	WBA	Carbonate Setting	Estuary	Carbonate Setting Estuary	19	32.8649	11.4814	0.34935	Radabaugh, K. R., Moyer, R. P., Chappel, A. R., Powell, C. E., Bociu, I., Clark, B. C., & Smoak, J. M. (2018). Coastal Blue Carbon Assessment of Mangroves, Salt Marshes, and Salt Barrens in Tampa Bay, Florida, USA. Estuaries and Coasts, 41(5), 1496–1510. https://doi.org/10.1007/s12237-017-0362-22
Tampa Bay, FL, USA	WBS	Carbonate Setting	Estuary	Carbonate Setting Estuary	19	34.0088	20.8822	0.614023	Radabaugh, K. R., Moyer, R. P., Chappel, A. R., Powell, C. E., Bociu, I., Clark, B. C., & Smoak, J. M. (2018). Coastal Blue Carbon Assessment of Mangroves, Salt Marshes, and Salt Barrens in Tampa Bay, Florida, USA. Estuaries and Coasts, 41(5), 1496–1510. https://doi.org/10.1007/s12237-017-0362-44
Tampa Bay, FL, USA	WBA	Carbonate Setting	Estuary	Carbonate Setting Estuary	20	42.3138	12.9654	0.306411	Radabaugh, K. R., Moyer, R. P., Chappel, A. R., Powell, C. E., Bociu, I., Clark, B. C., & Smoak, J. M. (2018). Coastal Blue Carbon Assessment of Mangroves, Salt Marshes, and Salt Barrens in Tampa Bay, Florida, USA. Estuaries and Coasts, 41(5), 1496–1510. https://doi.org/10.1007/s12237-017-0362-26
Tampa Bay, FL, USA	WBS	Carbonate Setting	Estuary	Carbonate Setting Estuary	20	40.5902	18.7079	0.460898	Radabaugh, K. R., Moyer, R. P., Chappel, A. R., Powell, C. E., Bociu, I., Clark, B. C., & Smoak, J. M. (2018). Coastal Blue Carbon Assessment of Mangroves, Salt Marshes, and Salt Barrens in Tampa Bay, Florida, USA. Estuaries and Coasts, 41(5), 1496–1510. https://doi.org/10.1007/s12237-017-0362-50
Tampa Bay, FL, USA	WBA	Carbonate Setting	Estuary	Carbonate Setting Estuary	21	37.1901	12.2121	0.328371	Radabaugh, K. R., Moyer, R. P., Chappel, A. R., Powell, C. E., Bociu, I., Clark, B. C., & Smoak, J. M. (2018). Coastal Blue Carbon Assessment of Mangroves, Salt Marshes, and Salt Barrens in Tampa Bay, Florida, USA. Estuaries and Coasts, 41(5), 1496–1510. https://doi.org/10.1007/s12237-017-0362-23
Tampa Bay, FL, USA	WBS	Carbonate Setting	Estuary	Carbonate Setting Estuary	21	41.9839	16.8116	0.400429	Radabaugh, K. R., Moyer, R. P., Chappel, A. R., Powell, C. E., Bociu, I., Clark, B. C., & Smoak, J. M. (2018). Coastal Blue Carbon Assessment of Mangroves, Salt Marshes, and Salt Barrens in Tampa Bay, Florida, USA. Estuaries and Coasts, 41(5), 1496–1510. https://doi.org/10.1007/s12237-017-0362-51
Tampa Bay, FL, USA	WBA	Carbonate Setting	Estuary	Carbonate Setting Estuary	22	24.407	6.96961	0.285558	Radabaugh, K. R., Moyer, R. P., Chappel, A. R., Powell, C. E., Bociu, I., Clark, B. C., & Smoak, J. M. (2018). Coastal Blue Carbon Assessment of Mangroves, Salt Marshes, and Salt Barrens in Tampa Bay, Florida, USA. Estuaries and Coasts, 41(5), 1496–1510. https://doi.org/10.1007/s12237-017-0362-18
[truncated: 237 more rows]
