# Supplementary material for: An Improved Framework for Estimating Organic Carbon Content of Mangrove Soils Using loss-on-ignition and Coastal Environmental Setting
Source: Wetlands (Wilmington). 2023 Jun 22;43(6):57. doi: 10.1007/s13157-023-01698-z (PMC10287774; doi:10.1007/s13157-023-01698-z)
Supplement: Supplementary file 2 — Supplementary Material 2 [file 13157_2023_1698_MOESM2_ESM.xlsx]

## Sheet: Sheet1
Supplemental Dataset 2. Loss-on-ignition data used to calculate CaCO3 content of sediment samples.
Site	Depth (cm)	Sed. Dry Weight (g)	Post_550_LOI_Mass (g)	Post_990_LOI_Mass (g)	CaCO3%
TTI1	0-2	2.2079	1.0476	0.8848	0.167379
TTI1	2-4	3.5691	2.4499	2.303	0.0934306
TTI1	4-6	3.5295	2.6011	2.4337	0.107663
TTI1	6-8	3.9546	3.1771	2.9947	0.1047
TTI1	8-10	2.723	2.0524	1.9007	0.126463
TTI1	10-11	2.6729	2.283	2.1826	0.0852662
TTI1	11-12	1.742	1.474	1.3982	0.098775
TTI1	12-13	2.5649	2.1396	2.0258	0.100716
TTI1	13-14	1.7956	1.5001	1.4154	0.107078
TTI1	14-15	1.8702	1.3613	1.246	0.139948
TTI1	15-16	1.8764	1.5126	1.4169	0.115774
TTI1	16-17	1.7576	1.3104	1.212	0.127087
TTI1	17-18	1.3134	0.9003	0.8103	0.15555
TTI1	18-19	2.0092	1.5539	1.4512	0.116031
TTI1	19-20	1.9637	1.5819	1.4987	0.0961776
TTI1	20-21	1.4094	0.9461	0.8374	0.175074
TTI1	21-22	1.4055	0.9637	0.8604	0.166838
TTI1	22-23	2.7181	2.2613	2.1943	0.0559545
TTI1	23-24	2.5482	2.1159	2.0205	0.0849847
TTI1	24-25	3.5562	3.1682	3.054	0.0728964
TTI1	25-26	3.6195	3.185	3.0568	0.0804017
TTI1	26-27	3.2776	2.9373	2.829	0.0750064
TTI1	27-28	3.6193	3.2585	3.1431	0.0723781
TTI1	28-29	3.8866	3.5073	3.3737	0.0780302
TTI1	29-30	3.3059	3.0203	2.8506	0.116525
TTI1	30-31	3.8418	3.479	3.305	0.102811
TTI1	31-32	3.0474	2.6279	2.5318	0.0715846
TTI1	32-33	2.5617	2.2142	2.1292	0.0753211
TTI1	33-34	3.7609	3.4067	3.2251	0.10961
TTI1	34-35	4.1269	3.6909	3.5198	0.0941135
TTI1	35-36	3.3831	2.9629	2.8158	0.0987015
TTI1	36-37	4.3684	3.8444	3.6568	0.0974847
TTI1	37-38	3.4475	3.0481	2.8938	0.101599
TTI1	38-39	4.2661	3.869	3.641	0.121319
TTI1	39-40	3.7256	3.3008	3.1427	0.09633
TTI2	0-2	1.4655	0.6122	0.4517	0.248608
TTI2	2-4	1.4735	0.5329	0.3668	0.255885
TTI2	4-6	1.3648	0.4844	0.3292	0.258136
TTI2	6-8	1.2791	0.5445	0.3672	0.314652
TTI2	8-10	1.1858	0.4154	0.2712	0.276045
TTI2	10-11	0.9445	0.3348	0.2109	0.29778
TTI2	11-12	0.8218	0.3073	0.1917	0.319314
TTI2	12-13	0.8817	0.3485	0.2363	0.288867
TTI2	13-14	0.7865	0.2929	0.1749	0.340572
TTI2	14-15	0.8472	0.3166	0.2093	0.287501
TTI2	15-16	0.961	0.3456	0.2371	0.25629
TTI2	16-17	0.8238	0.3321	0.2218	0.303934
TTI2	17-18	0.761	0.3182	0.2151	0.307539
TTI2	18-19	0.7743	0.3386	0.2349	0.304015
TTI2	19-20	0.7436	0.2837	0.1676	0.35442
TTI2	20-21	0.9462	0.3997	0.2944	0.252622
TTI2	21-22	0.7493	0.2936	0.184	0.332033
TTI2	22-23	0.8389	0.3293	0.2199	0.296028
TTI2	23-24	1.0663	0.3996	0.2848	0.244393
TTI2	24-25	0.7599	0.2584	0.1516	0.319037
TTI2	25-26	0.9544	0.3488	0.2128	0.32347
TTI2	26-27	0.8417	0.3257	0.2045	0.326867
TTI2	27-28	0.8636	0.3602	0.2656	0.248659
TTI2	28-29	0.9035	0.3211	0.2003	0.303504
TTI2	29-30	0.9157	0.3715	0.266	0.261532
TTI2	30-31	0.7051	0.2496	0.136	0.365724
TTI2	31-32	0.6694	0.2481	0.1452	0.348944
TTI2	32-33	0.7383	0.2783	0.1908	0.26903
TTI2	33-34	0.8879	0.3326	0.2243	0.276879
TTI2	34-35	0.8	0.3138	0.2245	0.253389
TTI2	35-36	0.9184	0.3389	0.2475	0.225912
TTI2	36-37	0.8375	0.3206	0.2317	0.240959
TTI2	37-38	0.9295	0.3355	0.2433	0.225168
TTI2	38-39	0.913	0.3633	0.272	0.227
TTI2	39-40	0.9165	0.3516	0.2684	0.206071
TTI3	0-2	1.3102	0.5046	0.3789	0.217783
TTI3	2-4	1.304	0.5628	0.4339	0.224389
TTI3	4-6	1.31	0.564	0.4225	0.245195
TTI3	6-8	1.442	0.7421	0.5885	0.241798
TTI3	8-10	1.4065	0.7288	0.5764	0.245964
TTI3	10-11	0.6303	0.3427	0.2517	0.327733
TTI3	11-12	0.9426	0.5139	0.3943	0.288025
TTI3	12-13	0.8522	0.4535	0.3487	0.279155
TTI3	13-14	0.8333	0.4589	0.3473	0.304011
TTI3	14-15	0.6968	0.399	0.3035	0.311115
TTI3	15-16	0.9521	0.6176	0.5173	0.239136
TTI3	16-17	0.8917	0.4972	0.3985	0.251261
TTI3	17-18	0.868	0.5428	0.4507	0.240861
TTI3	18-19	0.7575	0.4203	0.3248	0.286185
TTI3	19-20	1.1033	0.6736	0.5595	0.234757
TTI3	20-21	0.8912	0.4984	0.3823	0.295721
TTI3	21-22	1.0038	0.4918	0.3725	0.269786
TTI3	22-23	1.1929	0.5683	0.4526	0.220168
TTI3	23-24	1.3729	0.7197	0.6244	0.157572
TTI3	24-25	1.2493	0.679	0.5736	0.191514
TTI3	25-26	1.0099	0.573	0.4683	0.235339
TTI3	26-27	0.8549	0.513	0.4153	0.259421
TTI3	27-28	0.9042	0.507	0.4009	0.266365
TTI3	28-29	0.9531	0.5153	0.3931	0.291044
TTI3	29-30	0.7586	0.4059	0.3039	0.30522
TTI3	30-31	1.1523	0.5698	0.4132	0.308498
TTI3	31-32	0.8589	0.4155	0.2946	0.319528
TTI3	32-33	0.9729	0.4326	0.2858	0.342518
TTI3	33-34	1.1153	0.5043	0.3488	0.316493
TTI3	34-35	0.8356	0.3788	0.2579	0.328438
TTI3	35-36	0.8926	0.3876	0.2627	0.317637
TTI3	36-37	1.0993	0.4718	0.3086	0.337
TTI3	37-38	0.9618	0.4341	0.2974	0.322634
TTI3	38-39	0.8951	0.4153	0.2873	0.324612
TTI3	39-40	0.9001	0.4052	0.2869	0.298346
TTI4	0-2	1.3566	0.5083	0.361	0.246477
TTI4	2-4	1.3756	0.516	0.3681	0.244063
TTI4	4-6	1.5453	0.6172	0.4491	0.246934
TTI4	6-8	1.2203	0.5379	0.3966	0.262846
TTI4	8-10	1.2928	0.5564	0.4026	0.270054
TTI4	10-11	0.6656	0.303	0.2073	0.326381
TTI4	11-12	0.6627	0.3034	0.2136	0.307599
TTI4	12-13	0.726	0.33	0.2272	0.321427
TTI4	13-14	0.7621	0.3425	0.2397	0.306201
TTI4	14-15	0.7625	0.3615	0.264	0.290262
TTI4	15-16	0.7961	0.3667	0.2612	0.300823
TTI4	16-17	0.8752	0.3692	0.2564	0.292569
TTI4	17-18	0.9562	0.4412	0.3244	0.277281
TTI4	18-19	0.79	0.3993	0.2996	0.28648
TTI4	19-20	0.8649	0.4522	0.3518	0.263508
TTI4	20-21	0.9005	0.4316	0.3224	0.275274
TTI4	21-22	1.0008	0.4609	0.3474	0.257439
TTI4	22-23	0.798	0.3797	0.2785	0.287875
TTI4	23-24	1.0136	0.4504	0.3324	0.264266
TTI4	24-25	0.964	0.4055	0.2884	0.275744
TTI4	25-26	0.8907	0.4283	0.3196	0.277028
TTI4	26-27	0.9433	0.4584	0.3319	0.304415
TTI4	27-28	0.7924	0.3792	0.2829	0.275872
TTI4	28-29	0.8758	0.3626	0.2461	0.301958
TTI4	29-30	0.9456	0.3915	0.2696	0.292632
TTI4	30-31	0.9463	0.4668	0.3441	0.294335
TTI4	31-32	0.8372	0.4034	0.2934	0.298256
TTI4	32-33	1.0453	0.5503	0.4274	0.266893
TTI4	33-34	0.855	0.3893	0.2608	0.341164
TTI4	34-35	0.9042	0.3884	0.2598	0.322851
TTI4	35-36	0.9519	0.4704	0.3512	0.284257
TTI4	36-37	1.2015	0.6678	0.5506	0.221427
TTI4	37-38	0.9336	0.4724	0.354	0.287883
TTI4	38-39	1.1021	0.5713	0.4458	0.258493
TTI4	39-40	1.1797	0.5899	0.4633	0.243606
TTI5	0-2	2.3389	1.3782	1.1485	0.222933
TTI5	2-4	1.8669	1.0751	0.8961	0.21765
TTI5	4-6	1.5153	0.7631	0.5891	0.260661
TTI5	6-8	1.378	0.7408	0.5828	0.260276
TTI5	8-10	1.663	0.9498	0.778	0.234508
TTI5	10-11	0.6872	0.3389	0.2363	0.338914
TTI5	11-12	0.6889	0.3528	0.2675	0.281073
TTI5	12-13	0.7559	0.385	0.2968	0.264868
TTI5	13-14	0.7518	0.3689	0.2797	0.269332
TTI5	14-15	0.8087	0.3951	0.2961	0.27789
TTI5	15-16	0.6869	0.3321	0.25	0.271316
TTI5	16-17	0.6887	0.3145	0.2223	0.303897
TTI5	17-18	0.7964	0.4151	0.3291	0.245128
TTI5	18-19	0.9764	0.567	0.4811	0.199706
TTI5	19-20	0.8701	0.463	0.3722	0.236888
TTI5	20-21	0.9588	0.4966	0.4065	0.213316
TTI5	21-22	0.9774	0.5132	0.4186	0.219707
TTI5	22-23	0.9405	0.522	0.44	0.197916
TTI5	23-24	0.9771	0.5188	0.4352	0.19422
TTI5	24-25	0.87	0.447	0.3753	0.187079
TTI5	25-26	1.2879	0.6965	0.6084	0.155281
TTI5	26-27	0.8536	0.3832	0.2897	0.248647
TTI5	27-28	0.9113	0.5605	0.4845	0.189312
TTI5	28-29	0.8812	0.42	0.3344	0.220508
TTI5	29-30	0.9104	0.4621	0.3636	0.245601
TTI5	30-31	1.1232	0.5914	0.4983	0.188156
TTI5	31-32	0.861	0.4017	0.31	0.241764
TTI5	32-33	0.902	0.3837	0.282	0.255941
TTI5	33-34	0.8036	0.365	0.2778	0.246322
TTI5	34-35	0.8452	0.3832	0.2909	0.247895
TTI5	35-36	0.859	0.4085	0.3182	0.238627
TTI5	36-37	0.719	0.3437	0.2542	0.282566
TTI5	37-38	0.6845	0.3119	0.2113	0.333619
TTI5	38-39	1.0158	0.4799	0.4012	0.17587
TTI5	39-40	0.9904	0.4547	0.3778	0.176255
BNP2	0--2	1.7431	0.3931	0.2611	0.171901
BNP2	2 --4	1.7232	0.5002	0.352	0.195226
BNP2	4--6	1.7075	0.7343	0.5938	0.186785
BNP2	6--8	0.9816	0.3463	0.2294	0.270337
BNP2	8--10	1.8365	0.8706	0.7297	0.174159
BNP2	10--11	2.0522	1.4103	1.3077	0.113489
BNP2	11--12	1.1514	0.8126	0.7395	0.144118
BNP2	12--13	1.7886	1.3852	1.3017	0.105974
BNP2	13-14	1.262	0.8993	0.8231	0.137063
BNP2	14-15	1.5833	1.2452	1.1714	0.105808
BNP2	15-16	2.2966	1.8793	1.7945	0.0838178
BNP2	16-17	2.1878	1.9183	1.855	0.0656783
BNP2	17-18	1.189	0.8153	0.7366	0.150251
BNP2	18-19	1.1321	0.6859	0.6048	0.162615
BNP2	19-20	1.1857	0.6761	0.5826	0.179004
BNP2	20-21	1.5472	1.0805	0.9994	0.118987
BNP2	21-22	2.0746	1.6125	1.5327	0.0873161
BNP2	22-23	1.9529	1.5327	1.4658	0.0777628
BNP2	23-24	2.0017	1.5484	1.4738	0.0845991
BNP2	24-25	2.9445	2.4412	2.3644	0.0592073
BNP2	25-26	3.1138	2.8425	2.7913	0.0373255
BNP2	26-27	3.0534	2.5841	2.5257	0.0434165
BNP2	27-28	2.4457	1.9938	1.9249	0.0639502
BNP2	28-29	2.7829	2.3277	2.2655	0.0507363
BNP2	29-30	2.3422	1.9256	1.8683	0.0555337
BNP2	30-32	4.202	3.1143	3.0145	0.0539139
BNP2	32-33	2.6451	2.1245	2.0637	0.052178
BNP2	33-34	2.5754	2.1661	2.1122	0.0475083
BNP2	34-35	2.11	1.6168	1.5596	0.0615374
BNP2	35-36	3.2072	2.5571	2.4773	0.056481
BNP2	36-37	2.0262	1.6076	1.5494	0.0652028
BNP2	37-38	1.7644	1.3046	1.2365	0.0876145
BNP2	38-39	1.9509	1.4764	1.411	0.0760972
BNP2	39-40	2.5538	1.959	1.8913	0.0601766
BNP3	0--2	0.878	0.2187	0.1072	0.288274
BNP3	2 --4	1.0748	0.2881	0.1764	0.235913
BNP3	4--6	0.9671	0.2716	0.1576	0.267583
BNP3	6--8	1.4114	0.6617	0.5429	0.19107
BNP3	8--10	0.941	0.3245	0.1979	0.305401
BNP3	10--11	0.7033	0.2333	0.146	0.281773
BNP3	11--12	0.5849	0.1848	0.0928	0.357052
BNP3	12--13	0.4399	0.1535	0.08	0.379279
BNP3	13-14	0.5083	0.1684	0.0897	0.351464
BNP3	14-15	0.7406	0.2295	0.1436	0.263291
BNP3	15-16	1.1005	0.2701	0.182	0.181724
BNP3	16-17	0.5335	0.1938	0.1134	0.342096
BNP3	17-18	0.5842	0.2703	0.1847	0.332612
BNP3	18-19	0.5643	0.2453	0.1555	0.361237
BNP3	19-20	0.6691	0.2321	0.1461	0.291765
BNP3	20-21	0.6252	0.2089	0.1272	0.296639
BNP3	21-22	0.8421	0.3351	0.1953	0.376851
BNP3	22-23	0.7444	0.319	0.2214	0.297625
BNP3	23-24	0.8188	0.0684	0.0454	0.063764
BNP3	24-25	0.772	0.2829	0.1933	0.263461
BNP3	25-26	0.6941	0.214	0.1284	0.279948
BNP3	26-27	0.9369	0.2761	0.1774	0.239139
BNP3	27-28	0.9292	0.4018	0.3133	0.216202
BNP3	28-29	0.8461	0.2916	0.2018	0.240924
BNP3	29-30	0.8227	0.2944	0.2078	0.238947
BNP3	30-32	0.7631	0.3056	0.2276	0.232027
BNP3	32-33	1.049	0.4607	0.3832	0.167707
BNP3	33-34	1.1502	0.6227	0.5498	0.143873
BNP3	34-35	1.1861	0.6805	0.6045	0.145451
BNP3	35-36	0.8435	0.3327	0.2559	0.206682
BNP3	36-37	1.1476	0.6321	0.551	0.160419
BNP3	37-38	1.1028	0.602	0.54	0.127621
BNP3	38-39	1.4936	0.9103	0.8337	0.116418
BNP3	39-40	1.1102	0.6066	0.5363	0.143741
BNP4	0--2	1.2692	0.5248	0.4452	0.142367
BNP4	2 --4	1.4195	0.5998	0.5332	0.106504
BNP4	4--6	1.6449	0.8154	0.739	0.105434
BNP4	6--8	1.4314	0.6699	0.5997	0.111327
BNP4	8--10	1.4689	0.6593	0.5811	0.120848
BNP4	10--11	0.8753	0.4229	0.3637	0.153529
BNP4	11--12	0.7208	0.2975	0.2452	0.164707
BNP4	12--13	0.8351	0.3806	0.3369	0.118787
BNP4	13-14	0.7607	0.3336	0.2868	0.139656
BNP4	14-15	0.6953	0.3108	0.2569	0.175972
BNP4	15-16	0.8285	0.3539	0.3008	0.145488
BNP4	16-17	0.7932	0.3647	0.3215	0.123631
BNP4	17-18	1.0231	0.4785	0.4225	0.12425
BNP4	18-19	0.7008	0.2839	0.234	0.161634
BNP4	19-20	0.7063	0.2973	0.239	0.187372
BNP4	20-21	0.9079	0.4982	0.4472	0.127514
BNP4	21-22	0.9492	0.575	0.5279	0.112639
BNP4	22-23	1.0298	0.634	0.5872	0.103162
BNP4	23-24	1.031	0.6634	0.6248	0.0849874
BNP4	24-25	2.543	1.9713	1.9155	0.0498097
BNP4	25-26	1.3951	0.9556	0.9101	0.0740341
BNP4	26-27	1.6439	1.1086	1.0626	0.0635197
BNP4	27-28	1.1416	0.8007	0.761	0.078941
BNP4	28-29	1.1871	0.6281	0.5745	0.102495
BNP4	29-30	0.9436	0.3635	0.3092	0.130628
BNP4	30-31	1.0636	0.4975	0.4456	0.110768
BNP4	31-32	1.0304	0.4047	0.3552	0.10905
BNP4	32-33	1.0218	0.421	0.3702	0.112856
BNP4	33-34	1.107	0.4783	0.4265	0.10622
BNP4	34-35	1.0575	0.421	0.3712	0.106899
BNP4	35-36	1.2911	0.4874	0.4385	0.0859755
BNP4	36-37	1.4745	0.8245	0.7701	0.0837491
BNP4	37-38	0.8594	0.4003	0.3561	0.116749
BNP4	38-39	1.2188	0.6514	0.599	0.0975944
BNP4	39-40	1.23	0.6244	0.5709	0.0987358
CH4	0-2	1.5785	0.5735	0.4579	0.166241
CH4	2-4	1.3802	0.5621	0.4452	0.192264
CH4	4-6	1.575	0.5587	0.4322	0.182321
CH4	6-8	1.8679	0.7549	0.6383	0.1417
CH4	8-10	1.6629	0.7651	0.6609	0.142242
CH4	10-11	0.8362	0.3234	0.2674	0.152021
CH4	11-12	1.077	0.5009	0.4511	0.104964
CH4	12-13	1.1311	0.4761	0.4139	0.124829
CH4	13-14	1.2053	0.5375	0.4829	0.102831
CH4	14-15	1.1627	0.6239	0.5646	0.115774
CH4	15-16	1.1741	0.708	0.6593	0.0941564
CH4	16-17	1.5663	0.9855	0.94	0.065942
CH4	17-18	1.1541	0.6247	0.5734	0.100902
CH4	18-19	1.3598	0.7588	0.7012	0.0961553
CH4	19-20	0.7902	0.3571	0.3116	0.130707
CH4	20-21	0.8779	0.356	0.3066	0.127734
CH4	21-22	0.7636	0.3232	0.2756	0.141503
CH4	22-23	1.073	0.5438	0.4971	0.0987968
CH4	23-24	1.3484	0.734	0.6824	0.0868674
CH4	24-25	1.1246	0.6143	0.5713	0.0867953
CH4	25-26	1.278	0.7178	0.6606	0.101599
CH4	26-27	0.9292	0.4595	0.4202	0.0960084
CH4	27-28	1.8548	1.2181	1.1609	0.0700043
CH4	28-29	1.2016	0.6249	0.5733	0.09748
CH4	29-30	1.0483	0.5238	0.4768	0.101774
CH4	30-31	1.266	0.6022	0.5471	0.098797
CH4	31-32	1.2634	0.7788	0.7293	0.0889386
CH4	32-33	1.376	0.8896	0.8361	0.0882594
CH4	33-34	1.4426	0.9634	0.9104	0.083398
CH4	34-35	1.685	1.2114	1.1563	0.0742297
CH4	35-36	1.2275	0.7115	0.6548	0.104855
CH4	36-37	1.5578	1.0614	1.007	0.0792708
CH4	37-38	1.4912	0.9765	0.917	0.0905747
CH4	38-39	1.0739	0.6342	0.5899	0.0936409
CH4	39-40	1.5951	1.095	1.0373	0.0821133
CH5	0-2	1.1997	0.3605	0.2401	0.227814
CH5	2-4	1.4165	0.3755	0.2469	0.206087
CH5	4-6	1.6329	0.4988	0.3408	0.219646
CH5	6-8	1.8748	0.5532	0.3752	0.215522
CH5	8-10	1.8739	0.6521	0.5067	0.176134
CH5	10-11	0.9828	0.3928	0.2915	0.233975
CH5	11-12	0.9241	0.382	0.2744	0.264313
CH5	12-13	0.9861	0.4131	0.3138	0.228588
CH5	13-14	0.8721	0.3517	0.2619	0.233742
CH5	14-15	0.861	0.3797	0.2869	0.244664
CH5	15-16	0.9148	0.4001	0.3035	0.239705
CH5	16-17	0.9405	0.3675	0.2711	0.232672
CH5	17-18	0.8911	0.3816	0.2908	0.231305
CH5	18-19	0.7496	0.3348	0.2505	0.255284
CH5	19-20	0.8963	0.4031	0.3062	0.245412
CH5	20-21	0.9751	0.4259	0.3261	0.232331
CH5	21-22	1.0245	0.4995	0.3978	0.225338
CH5	22-23	0.8582	0.4125	0.3245	0.232766
CH5	23-24	1.1124	0.6161	0.5095	0.217531
CH5	24-25	1.0001	0.5616	0.4628	0.224254
CH5	25-26	0.8553	0.4766	0.3845	0.244437
CH5	26-27	0.9838	0.5105	0.4053	0.242736
CH5	27-28	0.9411	0.5143	0.4161	0.236865
CH5	28-29	1.0103	0.5983	0.5052	0.209182
CH5	29-30	1.1324	0.6959	0.5826	0.22712
CH5	30-31	1.2618	0.7801	0.6794	0.181161
CH5	31-32	0.9201	0.5427	0.464	0.194163
CH5	32-33	1.0328	0.6254	0.5319	0.205504
CH5	33-34	0.9842	0.6004	0.5135	0.20043
CH5	34-35	0.9795	0.5942	0.5032	0.210893
CH5	35-36	1.1415	0.718	0.6238	0.187327
CH5	36-37	1.0174	0.546	0.4478	0.219102
CH5	37-38	0.9739	0.5489	0.4619	0.202783
CH5	38-39	0.9283	0.5245	0.4433	0.198561
CH5	39-40	1.0383	0.5287	0.4278	0.220594
