# Supplementary material for: An Improved Framework for Estimating Organic Carbon Content of Mangrove Soils Using loss-on-ignition and Coastal Environmental Setting
Source: Wetlands (Wilmington). 2023 Jun 22;43(6):57. doi: 10.1007/s13157-023-01698-z (PMC10287774; doi:10.1007/s13157-023-01698-z)
Supplement: Supplementary file 3 — Supplementary Material 3 [file 13157_2023_1698_MOESM3_ESM.xlsx]

## Sheet: Ouyang&Lee_2020
study_id	country	core_latitude	core_longitude	Has OC?	Ecosystem_Type	corrected_carbon_stock_(Mg/ha)	SOM__Based_on_O_Y_Equation_	Coastal Environmental Setting	CES_OC	Diff.
Cahoon & Lynch (1997)	USA	25.3	-80.6	N	Mangrove	380.49	811.103	C_L	381.218	0.72841
Dissanayake and Chandrasekara 2014	Sri Lanka	7.19561	79.8436	N	Mangrove	295.512	647.191	C_L	304.18	8.66749
Cahoon & Lynch (1997)	USA	25.3	-80.6	N	Mangrove	291.78	639.89	C_L	300.748	8.9683
Cahoon & Lynch (1997)	USA	25.3	-80.6	N	Mangrove	271.13	599.3	C_L	281.671	10.541
Rambok et al. (2010)	Malaysia	3.9833	113.733	N	Mangrove	227.62	512.64	C_L	240.941	13.3208
Cahoon & Lynch (1997)	USA	25.3	-80.6	N	Mangrove	164.52	383.64	C_L	180.311	15.7908
Dissanayake and Chandrasekara 2014	Sri Lanka	7.19677	79.8433	N	Mangrove	136.198	324.094	C_L	152.324	16.1259
Dissanayake and Chandrasekara 2014	Sri Lanka	7.19536	79.8438	N	Mangrove	134.153	319.746	C_L	150.281	16.1276
Lovelock et al. (2005)	Panama	9.35	-82.25	N	Mangrove	443.85	930.604	C_OpC	437.384	-6.46583
Lovelock et al. (2005)	Panama	9.35	-82.25	N	Mangrove	436.289	916.437	C_OpC	430.725	-5.56343
Lovelock et al. (2005)	Panama	9.35	-82.25	N	Mangrove	426.819	898.66	C_OpC	422.37	-4.449
Lovelock et al. (2005)	Panama	9.35	-82.25	N	Mangrove	415.438	877.229	C_OpC	412.298	-3.13999
Lovelock et al. (2005)	Panama	9.35	-82.25	N	Mangrove	402.212	852.251	C_OpC	400.558	-1.65396
Lovelock et al. (2005)	Panama	9.35	-82.25	N	Mangrove	367.13	785.56	C_OpC	369.213	2.08279
Lovelock et al. (2005)	Panama	9.35	-82.25	N	Mangrove	350.333	753.39	C_OpC	354.093	3.75985
Lee and Baker 1972	USA	21.4375	-157.812	N	Mangrove	344.93	743	C_OpC	349.21	4.28
Lovelock et al. (2005)	Panama	9.35	-82.25	N	Mangrove	332.599	719.244	C_OpC	338.045	5.44606
Lovelock et al. (2005)	Panama	9.35	-82.25	N	Mangrove	302.83	661.481	C_OpC	310.896	8.06637
Lovelock et al. (2005)	Panama	9.35	-82.25	N	Mangrove	270.077	597.217	C_OpC	280.692	10.6151
Ruiz-Fernandez et al. (2011)	Colombia	9.336	-75.878	N	Mangrove	134.81	321.14	C_OpC	150.936	16.1258
Cardona and Botero (1998)	Colombia	10.9821	-74.5414	N	Mangrove	357.965	768.027	T_D	220.424	-137.542
Cardona and Botero (1998)	Colombia	10.8704	-74.5878	N	Mangrove	342.561	738.449	T_D	211.935	-130.626
Cardona and Botero (1998)	Colombia	10.9821	-74.5414	N	Mangrove	305.659	666.996	T_D	191.428	-114.231
Bharathkumar et al. (2008)	India	11.95	79.7833	N	Mangrove	95.2651	235.541	T_D	67.6003	-27.6648
Bharathkumar et al. (2008)	India	11.95	79.7833	N	Mangrove	68.2948	174.988	T_D	50.2216	-18.0733
Bharathkumar et al. (2008)	India	11.95	79.7833	N	Mangrove	21.0242	61.1169	T_D	17.5406	-3.48367
Vasconcelos et al 2014	Brazil	-7.08662	-34.8826	N	Mangrove	657.903	1322.44	T_E	330.61	-327.293
Vasconcelos et al 2014	Brazil	-7.06182	-34.8577	N	Mangrove	640.38	1290.95	T_E	322.738	-317.643
Vasconcelos et al 2014	Brazil	-7.06729	-34.865	N	Mangrove	631.037	1274.12	T_E	318.53	-312.507
Vasconcelos et al 2014	Brazil	-7.08143	-34.8724	N	Mangrove	622.009	1257.83	T_E	314.457	-307.551
Arianto et al. (2015)	Malaysia	4.9333	115.233	N	Mangrove	212.812	482.758	T_E	120.689	-92.1227
Liu et al 2008	China	19.9816	110.592	N	Mangrove	205.529	467.979	T_E	116.995	-88.5341
Rambok et al. (2010)	Malaysia	4.9333	115.233	N	Mangrove	197.58	451.79	T_E	112.948	-84.6325
Arianto et al. (2015)	Malaysia	4.9333	115.233	N	Mangrove	180.408	416.557	T_E	104.139	-76.2685
Arianto et al. (2015)	Malaysia	4.9333	115.233	N	Mangrove	169.056	393.075	T_E	98.2687	-70.7876
Liu et al 2008	China	19.9816	110.592	N	Mangrove	165.512	385.708	T_E	96.427	-69.0847
Liu et al 2008	China	19.9816	110.592	N	Mangrove	159.335	372.829	T_E	93.2073	-66.1276
Arianto et al. (2015)	Malaysia	4.9333	115.233	N	Mangrove	158.448	370.976	T_E	92.744	-65.7041
Kristensen et al. (2008 MEPS)	Tanzania	-6.8919	39.316	N	Mangrove	144.97	342.67	T_E	85.6675	-59.3025
Arianto et al. (2015)	Malaysia	4.9333	115.233	N	Mangrove	135.717	323.072	T_E	80.768	-54.9493
Liu et al 2008	China	19.9816	110.592	N	Mangrove	131.34	313.752	T_E	78.438	-52.9018
Arianto et al. (2015)	Malaysia	4.9333	115.233	N	Mangrove	123.929	297.897	T_E	74.4742	-49.4551
Arianto et al. (2015)	Malaysia	4.9333	115.233	N	Mangrove	121.575	292.84	T_E	73.21	-48.3651
Arianto et al. (2015)	Malaysia	4.9333	115.233	N	Mangrove	117.36	283.757	T_E	70.9393	-46.4205
Hoppe-Speer et al. (2013)	South Africa	-28.3956	32.4185	N	Mangrove	116.983	282.943	T_E	70.7357	-46.2473
Hoppe-Speer et al. (2013)	South Africa	-28.3956	32.4185	N	Mangrove	113.929	276.34	T_E	69.085	-44.8443
Arianto et al. (2015)	Malaysia	4.9333	115.233	N	Mangrove	106.211	259.562	T_E	64.8905	-41.3207
Liu et al 2008	China	19.9816	110.592	N	Mangrove	106.178	259.49	T_E	64.8725	-41.3055
Kristensen et al. (2008 MEPS)	Tanzania	-6.8793	39.2994	N	Mangrove	104.75	256.37	T_E	64.0925	-40.6575
Hoppe-Speer et al. (2013)	South Africa	-28.3956	32.4185	N	Mangrove	102.44	251.319	T_E	62.8297	-39.6106
Liu et al 2008	China	19.9816	110.592	N	Mangrove	96.9905	239.346	T_E	59.8365	-37.154
Liu et al 2008	China	19.9816	110.592	N	Mangrove	94.5776	234.023	T_E	58.5057	-36.0719
Liu et al 2008	China	19.9816	110.592	N	Mangrove	88.3017	220.107	T_E	55.0267	-33.2749
Liu et al 2008	China	19.9816	110.592	N	Mangrove	86.9989	217.205	T_E	54.3013	-32.6977
Liu et al 2008	China	19.9816	110.592	N	Mangrove	85.6818	214.267	T_E	53.5667	-32.1151
Hoppe-Speer et al. (2013)	South Africa	-28.3956	32.4185	N	Mangrove	80.0972	201.753	T_E	50.4382	-29.6589
Liu et al 2008	China	19.9816	110.592	N	Mangrove	78.5539	198.278	T_E	49.5695	-28.9844
Liu et al 2008	China	19.9816	110.592	N	Mangrove	74.4439	188.989	T_E	47.2473	-27.1967
Liu et al 2008	China	19.9816	110.592	N	Mangrove	64.9692	167.359	T_E	41.8398	-23.1294
Liu et al 2008	China	19.9816	110.592	N	Mangrove	54.1412	142.218	T_E	35.5545	-18.5867
Liu et al 2008	China	19.9816	110.592	N	Mangrove	49.6359	131.603	T_E	32.9008	-16.7351
Liu et al 2008	China	19.9816	110.592	N	Mangrove	44.8424	120.194	T_E	30.0485	-14.7939
Kristensen et al. (2008 MEPS)	Tanzania	-6.8725	39.4528	N	Mangrove	229.97	517.36	T_L	244.194	14.2239
Kristensen et al. (2008 MEPS)	Tanzania	-6.8778	39.4599	N	Mangrove	157.54	369.08	T_L	174.206	16.6658
Pupin & Nahas (2013)	Brazil	-25.0838	-47.9659	N	Mangrove	66.81	171.59	T_L	80.9905	14.1805
Cormier et al. (2015)	Fed. States of Micronesia	6.88405	158.295	N	Mangrove	363.572	778.759	T_OpC	218.831	-144.741
Callaway et al. (1997)	USA	25	-80.65	N	Mangrove	359.85	771.64	T_OpC	216.831	-143.019
Cormier et al. (2015)	Fed. States of Micronesia	6.88405	158.295	N	Mangrove	339.28	732.13	T_OpC	205.729	-133.551
Cormier et al. (2015)	Fed. States of Micronesia	6.88405	158.295	N	Mangrove	312.144	679.616	T_OpC	190.972	-121.172
Lyimo et al. (2002)	Tanzania	-6.08333	39.68	N	Mangrove	283.33	623.32	T_OpC	175.153	-108.177
Cormier et al. (2015)	Fed. States of Micronesia	5.32932	162.944	N	Mangrove	170.408	395.879	T_OpC	111.242	-59.1657
Hoppe-Speer & Adams (2015)	South Africa	-32.5833	28.5167	N	Mangrove	163.324	381.153	T_OpC	107.104	-56.2202
Abino et al 2014	Philippines	10.043	118.731	N	Mangrove	157.46	368.91	T_OpC	103.664	-53.7963
Sharma et al. (2014)	Japan	24.5	124.417	N	Mangrove	148.117	349.302	T_OpC	98.1539	-49.9632
Hoppe-Speer & Adams (2015)	South Africa	-32.5833	28.5167	N	Mangrove	145.024	342.782	T_OpC	96.3217	-48.7022
Cormier et al. (2015)	Fed. States of Micronesia	5.32932	162.944	N	Mangrove	142.553	337.562	T_OpC	94.8549	-47.6976
Sharma et al. (2014)	Japan	24.5	124.417	N	Mangrove	141.59	335.525	T_OpC	94.2825	-47.307
Penha-Lopes et al 2009	Mozambique	-26.0466	32.9644	N	Mangrove	140.52	333.26	T_OpC	93.6461	-46.8739
Hoppe-Speer & Adams (2015)	South Africa	-32.5833	28.5167	N	Mangrove	138.988	330.015	T_OpC	92.7342	-46.2537
Sharma et al. (2014)	Japan	24.5	124.417	N	Mangrove	128.419	307.515	T_OpC	86.4117	-42.0075
Sharma et al. (2014)	Japan	24.5	124.417	N	Mangrove	127.977	306.569	T_OpC	86.1459	-41.8308
Sharma et al. (2014)	Japan	24.5	124.417	N	Mangrove	127.915	306.437	T_OpC	86.1088	-41.8061
Sharma et al. (2014)	Japan	24.5	124.417	N	Mangrove	127.01	304.501	T_OpC	85.5648	-41.4452
Sharma et al. (2014)	Japan	24.5	124.417	N	Mangrove	126.588	303.596	T_OpC	85.3105	-41.2772
Sharma et al. (2014)	Japan	24.5	124.417	N	Mangrove	126.367	303.123	T_OpC	85.1776	-41.1893
Sharma et al. (2014)	Japan	24.5	124.417	N	Mangrove	124.081	298.223	T_OpC	83.8007	-40.2806
Sharma et al. (2014)	Japan	24.5	124.417	N	Mangrove	122.382	294.575	T_OpC	82.7756	-39.6067
Naidoo and Raiman 1982	South Africa	-29.9883	30.9476	N	Mangrove	120.198	289.877	T_OpC	81.4554	-38.743
Cormier et al. (2015)	Fed. States of Micronesia	5.32932	162.944	N	Mangrove	115.661	280.086	T_OpC	78.7042	-36.9564
Sharma et al. (2014)	Japan	24.5	124.417	N	Mangrove	112.979	274.28	T_OpC	77.0727	-35.906
Sharma et al. (2014)	Japan	24.5	124.417	N	Mangrove	110.529	268.965	T_OpC	75.5792	-34.9503
Sharma et al. (2014)	Japan	24.5	124.417	N	Mangrove	108.026	263.519	T_OpC	74.0488	-33.9772
Sharma et al. (2014)	Japan	24.5	124.417	N	Mangrove	106.57	260.345	T_OpC	73.1569	-33.4128
Sharma et al. (2014)	Japan	24.5	124.417	N	Mangrove	104.761	256.397	T_OpC	72.0476	-32.7138
Sharma et al. (2014)	Japan	24.5	124.417	N	Mangrove	103.745	254.174	T_OpC	71.4229	-32.3217
Sharma et al. (2014)	Japan	24.5	124.417	N	Mangrove	103.08	252.718	T_OpC	71.0138	-32.0658
Sharma et al. (2014)	Japan	24.5	124.417	N	Mangrove	100.239	246.492	T_OpC	69.2643	-30.9752
Sharma et al. (2014)	Japan	24.5	124.417	N	Mangrove	99.5201	244.912	T_OpC	68.8203	-30.6998
Sharma et al. (2014)	Japan	24.5	124.417	N	Mangrove	97.8275	241.19	T_OpC	67.7744	-30.0531
Sharma et al. (2014)	Japan	24.5	124.417	N	Mangrove	93.9206	232.571	T_OpC	65.3525	-28.5681
Sharma et al. (2014)	Japan	24.5	124.417	N	Mangrove	91.5751	227.378	T_OpC	63.8932	-27.6819
Naidoo and Raiman 1982	South Africa	-29.9883	30.9476	N	Mangrove	90.6652	225.36	T_OpC	63.3262	-27.339
Sharma et al. (2014)	Japan	24.5	124.417	N	Mangrove	90.5318	225.064	T_OpC	63.243	-27.2888
Eid & Shaltout (2015)	Egypt	27.4	33.6833	N	Mangrove	88.4	220.33	T_OpC	61.9127	-26.4873
Okbah et al. (2005)	Egypt	28	34.2	N	Mangrove	87.4487	218.207	T_OpC	61.3162	-26.1325
Okbah et al. (2005)	Egypt	28	34.2	N	Mangrove	87.069	217.361	T_OpC	61.0784	-25.9905
Sharma et al. (2014)	Japan	24.5	124.417	N	Mangrove	86.3405	215.737	T_OpC	60.6221	-25.7184
Okbah et al. (2005)	Egypt	28	34.2	N	Mangrove	86.1775	215.373	T_OpC	60.5198	-25.6577
Okbah et al. (2005)	Egypt	28	34.2	N	Mangrove	82.3979	206.919	T_OpC	58.1442	-24.2537
Okbah et al. (2005)	Egypt	28	34.2	N	Mangrove	81.8651	205.724	T_OpC	57.8084	-24.0566
Okbah et al. (2005)	Egypt	28	34.2	N	Mangrove	77.9101	196.827	T_OpC	55.3084	-22.6017
Okbah et al. (2005)	Egypt	28	34.2	N	Mangrove	62.3778	161.386	T_OpC	45.3495	-17.0283

## Sheet: Atwood_et_al._2017
RefID	Has OC?	Reference (Meta-analysis)	Sample ID	Country		Latitude	Longitude	Group (latitude2)	C stock [t/ha] (down to 1 m)	Coastal Environmental Setting	CES_OC	Difference
137	N	Cahoon & Lynch (1997)		Basin-Cahoon	USA	25	-80	30N	554.8	C_L	539.765	-15.0351
137	N	Cahoon & Lynch (1997)		Exposed-Cahoon	USA	25	-80	30N	439.3	C_L	427.395	-11.905
137	N	Cahoon & Lynch (1997)		Fringe-Cahoon	USA	25	-80	30N	315.18	C_L	306.639	-8.54138
137	N	Cahoon & Lynch (1997)		Sheltered-Cahoon	USA	25	-80	30N	411.6	C_L	400.446	-11.1544
98	N	Rambok et al	-2010	WSSM	Malaysia	3	113	10N	383.029	C_L	372.649	-10.3801
116	N	Lovelock et al	-2005	Lovelock-10-Panama	Panama	9	-82	10N	338.634	C_OpC	329.457	-9.17699
116	N	Lovelock et al	-2005	Lovelock-1-Panama	Panama	9	-82	10N	291.462	C_OpC	283.563	-7.89862
116	N	Lovelock et al	-2005	Lovelock-2-Panama	Panama	9	-82	10N	318.299	C_OpC	309.673	-8.62589
116	N	Lovelock et al	-2005	Lovelock-3-Panama	Panama	9	-82	10N	265.304	C_OpC	258.114	-7.18973
116	N	Lovelock et al	-2005	Lovelock-4-Panama	Panama	9	-82	10N	241.535	C_OpC	234.989	-6.5456
116	N	Lovelock et al	-2005	Lovelock-5-Panama	Panama	9	-82	10N	219.222	C_OpC	213.282	-5.94093
116	N	Lovelock et al	-2005	Lovelock-6-Panama	Panama	9	-82	10N	282.558	C_OpC	274.901	-7.65732
116	N	Lovelock et al	-2005	Lovelock-7-Panama	Panama	9	-82	10N	348.422	C_OpC	338.98	-9.44224
116	N	Lovelock et al	-2005	Lovelock-8-Panama	Panama	9	-82	10N	332.501	C_OpC	323.49	-9.01078
116	N	Lovelock et al	-2005	Lovelock-9-Panama	Panama	9	-82	10N	351.562	C_OpC	342.035	-9.52733
41	N	Ruiz-Fernandez et al	-2011	Ruiz-Fernandez-a	Colombia	9	-75	10N	211.604	C_OpC	205.87	-5.73447
61	N	Bharathkumar et al	-2008	Guesthouse	India	11	79	20N	192.438	T_D	114.325	-78.1124
61	N	Bharathkumar et al	-2008	Kodiyampalayam	India	11	79	20N	142.966	T_D	84.9344	-58.0312
61	N	Bharathkumar et al	-2008	Pillumedu	India	11	79	20N	49.9327	T_D	29.6645	-20.2682
40	N	Cardona and Botero (1998)		CAR, Columbia	Colombia	10	-74	20N	588.554	T_D	349.654	-238.9
40	N	Cardona and Botero (1998)		HON, Columbia	Colombia	10	-74	20N	485.056	T_D	288.167	-196.889
40	N	Cardona and Botero (1998)		RIN, Columbia	Colombia	10	-74	20N	510.496	T_D	303.281	-207.215
43	N	Delvecchia et al	-2014	Aff	Ecuador	0	-80	10N	304	T_D	180.603	-123.397
43	N	Delvecchia et al	-2014	Nat A	Ecuador	0	-80	10N	397	T_D	235.854	-161.146
43	N	Delvecchia et al	-2014	Nat B	Ecuador	0	-80	10N	356	T_D	211.496	-144.504
43	N	Delvecchia et al	-2014	Nat C	Ecuador	0	-80	10N	374	T_D	222.19	-151.81
43	N	Delvecchia et al	-2014	Res A	Ecuador	0	-80	10N	365	T_D	216.843	-148.157
43	N	Delvecchia et al	-2014	Res B	Ecuador	0	-80	10N	321	T_D	190.703	-130.297
35	N	Chen et al	-2012	BF-Spring	China	22	114	30N	190.905	T_E	98.7935	-92.1119
35	N	Chen et al	-2012	BF-Summer	China	22	114	30N	187.755	T_E	97.1632	-90.5918
35	N	Chen et al	-2012	BF-Autum	China	22	114	30N	187.281	T_E	96.9181	-90.3633
35	N	Chen et al	-2012	BF-Winter	China	22	114	30N	190.477	T_E	98.572	-91.9053
35	N	Chen et al	-2012	LW-Spring	China	22	114	30N	217.718	T_E	112.669	-105.049
35	N	Chen et al	-2012	LW-Summer	China	22	114	30N	209.575	T_E	108.455	-101.12
35	N	Chen et al	-2012	LW-Autum	China	22	114	30N	215.884	T_E	111.72	-104.164
35	N	Chen et al	-2012	LW-Winter	China	22	114	30N	220.207	T_E	113.957	-106.25
35	N	Chen et al	-2012	MZ-Spring	China	22	114	30N	232.044	T_E	120.083	-111.961
35	N	Chen et al	-2012	MZ-Summer	China	22	114	30N	252.385	T_E	130.609	-121.776
35	N	Chen et al	-2012	MZ-Autum	China	22	114	30N	235.785	T_E	122.019	-113.766
35	N	Chen et al	-2012	MZ-Winter	China	22	114	30N	228.069	T_E	118.025	-110.043
35	N	Chen et al	-2012	SW-Spring	China	22	114	30N	209.154	T_E	108.237	-100.917
35	N	Chen et al	-2012	SW-Summer	China	22	114	30N	205.838	T_E	106.521	-99.317
35	N	Chen et al	-2012	SW-Autum	China	22	114	30N	200.358	T_E	103.685	-96.6726
35	N	Chen et al	-2012	SW-Winter	China	22	114	30N	197.637	T_E	102.277	-95.36
123	N	Hoppe-Speer et al	-2013	Hoppe-Speer-s1-Avi	South Africa	-28	32	30S	205.22	T_E	106.201	-99.0187
123	N	Hoppe-Speer et al	-2013	Hoppe-Speer-s2-Brug	South Africa	-28	32	30S	205.02	T_E	106.098	-98.9222
123	N	Hoppe-Speer et al	-2013	Hoppe-Speer-s3-Avi	South Africa	-28	32	30S	240.387	T_E	124.4	-115.987
123	N	Hoppe-Speer et al	-2013	Hoppe-Speer-s4-Avi/Brug	South Africa	-28	32	30S	253.21	T_E	131.036	-122.174
127	N	Kristensen et al	(2008 MEPS)	M1-Ras Dege	Tanzania	-6	39	10S	146.872	T_E	76.0061	-70.8656
127	N	Kristensen et al	(2008 MEPS)	M5-Ras Dege	Tanzania	-6	39	10S	198.214	T_E	102.576	-95.6381
98	N	Rambok et al	-2010	AALL	Malaysia	4	115	10N	338.156	T_E	174.996	-163.16
127	N	Kristensen et al	(2008 MEPS)	R1-Ras Dege	Tanzania	-6	39	10S	212.082	T_L	207.213	-4.8694
127	N	Kristensen et al	(2008 MEPS)	R5-Ras Dege	Tanzania	-6	39	10S	303.173	T_L	296.212	-6.96084
26	N	Pupin & Nahas (2013)		Cardoso mangrove	Brazil	-25	-47	30S	171.38	T_L	167.445	-3.93488
139	N	Callaway et al	-1997	black mangrove-Callaway	USA	25	-80	30N	289.9	T_OpC	168.626	-121.274
48	N	Cormier et al	-2015	Yela-Fringe	Fed	5	162	10N	95.19	T_OpC	55.3692	-39.8208
48	N	Cormier et al	-2015	Yela-Interior	Fed	5	162	10N	37.84	T_OpC	22.0104	-15.8296
48	N	Cormier et al	-2015	Yela-Riverine	Fed	5	162	10N	58.28	T_OpC	33.8997	-24.3803
48	N	Cormier et al	-2015	Sapwalap-Fringe	Fed	6	158	10N	114.68	T_OpC	66.7059	-47.9741
48	N	Cormier et al	-2015	Sapwalap-Interior	Fed	6	158	10N	107.88	T_OpC	62.7506	-45.1294
48	N	Cormier et al	-2015	Sapwalap-Riverine	Fed	6	158	10N	241.28	T_OpC	140.345	-100.935
45	N	Eid & Shaltout (2015)		Eid-a	Egypt	27	33	30N	218.29	T_OpC	126.973	-91.3173
124	N	Hoppe-Speer & Adams (2015)		Hoppe-speer-fring	South Africa	-32	28	40S	329.656	T_OpC	191.751	-137.905
124	N	Hoppe-Speer & Adams (2015)		stunted non-browsed	South Africa	-32	28	40S	219.009	T_OpC	127.391	-91.618
124	N	Hoppe-Speer & Adams (2015)		stunted-browsed	South Africa	-32	28	40S	189.631	T_OpC	110.303	-79.3284
128	N	Lyimo et al	-2002	Lyimo-A	Tanzania	-6	39	10S	361.858	T_OpC	210.482	-151.376
46	N	Madkour et al	-2014	T10-32	Egypt	25	34	30N	152.085	T_OpC	88.4631	-63.6216
46	N	Madkour et al	-2014	T10-33	Egypt	25	34	30N	194.712	T_OpC	113.258	-81.454
46	N	Madkour et al	-2014	T10-34	Egypt	25	34	30N	290.086	T_OpC	168.734	-121.352
46	N	Madkour et al	-2014	T1-1	Egypt	25	34	30N	152.085	T_OpC	88.4631	-63.6216
46	N	Madkour et al	-2014	T11-35	Egypt	25	34	30N	194.712	T_OpC	113.258	-81.454
46	N	Madkour et al	-2014	T11-36	Egypt	25	34	30N	118.789	T_OpC	69.0961	-49.6931
46	N	Madkour et al	-2014	T11-37	Egypt	25	34	30N	118.789	T_OpC	69.0961	-49.6931
46	N	Madkour et al	-2014	T1-2	Egypt	25	34	30N	202.097	T_OpC	117.554	-84.5434
46	N	Madkour et al	-2014	T12-38	Egypt	25	34	30N	130.898	T_OpC	76.1392	-54.7584
46	N	Madkour et al	-2014	T12-39	Egypt	25	34	30N	97.6342	T_OpC	56.7909	-40.8433
46	N	Madkour et al	-2014	T12-40	Egypt	25	34	30N	118.789	T_OpC	69.0961	-49.6931
46	N	Madkour et al	-2014	T1-3	Egypt	25	34	30N	183.037	T_OpC	106.467	-76.57
46	N	Madkour et al	-2014	T1-4	Egypt	25	34	30N	161.576	T_OpC	93.9842	-67.5923
46	N	Madkour et al	-2014	T1-5	Egypt	25	34	30N	187.016	T_OpC	108.781	-78.2342
46	N	Madkour et al	-2014	T2-6	Egypt	25	34	30N	235.369	T_OpC	136.907	-98.4619
46	N	Madkour et al	-2014	T2-7	Egypt	25	34	30N	232.27	T_OpC	135.105	-97.1656
46	N	Madkour et al	-2014	T2-8	Egypt	25	34	30N	152.085	T_OpC	88.4631	-63.6216
46	N	Madkour et al	-2014	T3-10	Egypt	25	34	30N	105.192	T_OpC	61.1872	-44.0051
46	N	Madkour et al	-2014	T3-11	Egypt	25	34	30N	89.3926	T_OpC	51.997	-37.3956
46	N	Madkour et al	-2014	T3-9	Egypt	25	34	30N	156.907	T_OpC	91.2682	-65.639
46	N	Madkour et al	-2014	T4-12	Egypt	25	34	30N	212.664	T_OpC	123.7	-88.9636
46	N	Madkour et al	-2014	T4-13	Egypt	25	34	30N	194.712	T_OpC	113.258	-81.454
46	N	Madkour et al	-2014	T4-14	Egypt	25	34	30N	174.791	T_OpC	101.67	-73.1202
46	N	Madkour et al	-2014	T5-15	Egypt	25	34	30N	136.524	T_OpC	79.4121	-57.1122
46	N	Madkour et al	-2014	T5-16	Egypt	25	34	30N	277.486	T_OpC	161.405	-116.081
46	N	Madkour et al	-2014	T5-17	Egypt	25	34	30N	297.373	T_OpC	172.973	-124.4
46	N	Madkour et al	-2014	T6-18	Egypt	25	34	30N	264.243	T_OpC	153.702	-110.541
46	N	Madkour et al	-2014	T6-19	Egypt	25	34	30N	190.905	T_OpC	111.044	-79.8615
46	N	Madkour et al	-2014	T6-20	Egypt	25	34	30N	272.271	T_OpC	158.372	-113.899
46	N	Madkour et al	-2014	T7-21	Egypt	25	34	30N	285.117	T_OpC	165.844	-119.273
46	N	Madkour et al	-2014	T7-22	Egypt	25	34	30N	264.243	T_OpC	153.702	-110.541
46	N	Madkour et al	-2014	T7-23	Egypt	25	34	30N	170.507	T_OpC	99.179	-71.3283
46	N	Madkour et al	-2014	T9-29	Egypt	25	34	30N	190.905	T_OpC	111.044	-79.8615
46	N	Madkour et al	-2014	T9-30	Egypt	25	34	30N	209.205	T_OpC	121.688	-87.5167
46	N	Madkour et al	-2014	T9-31	Egypt	25	34	30N	225.936	T_OpC	131.42	-94.516
47	N	Okbah et al	-2005	I	Egypt	28	34	30N	165.977	T_OpC	96.5436	-69.433
47	N	Okbah et al	-2005	Okbah-II	Egypt	28	34	30N	123.234	T_OpC	71.6816	-51.5525
47	N	Okbah et al	-2005	Okbah-III	Egypt	28	34	30N	158.003	T_OpC	91.9056	-66.0974
47	N	Okbah et al	-2005	Okbah-IV	Egypt	28	34	30N	150.297	T_OpC	87.423	-62.8735
47	N	Okbah et al	-2005	Okbah-V	Egypt	28	34	30N	164.458	T_OpC	95.6606	-68.7979
47	N	Okbah et al	-2005	Okbah-VI	Egypt	28	34	30N	157.09	T_OpC	91.3748	-65.7156
47	N	Okbah et al	-2005	Okbah-VII	Egypt	28	34	30N	166.623	T_OpC	96.9194	-69.7033
84	N	Sharma et al	-2014	Sharma-Plot B1	Japan	24	124	30N	345.113	T_OpC	200.742	-144.371
84	N	Sharma et al	-2014	Sharma-Plot B3	Japan	24	124	30N	396.583	T_OpC	230.68	-165.902
84	N	Sharma et al	-2014	Sharma-Plot B4	Japan	24	124	30N	362.576	T_OpC	210.9	-151.677
84	N	Sharma et al	-2014	Sharma-Plot B5	Japan	24	124	30N	372.926	T_OpC	216.92	-156.006
84	N	Sharma et al	-2014	Sharma-Plot B6	Japan	24	124	30N	272.203	T_OpC	158.332	-113.871
84	N	Sharma et al	-2014	Sharma-Plot B7	Japan	24	124	30N	266.884	T_OpC	155.238	-111.645
84	N	Sharma et al	-2014	Sharma-Plot C1	Japan	24	124	30N	314.715	T_OpC	183.06	-131.655
84	N	Sharma et al	-2014	Sharma-Plot C2	Japan	24	124	30N	305.696	T_OpC	177.814	-127.882
84	N	Sharma et al	-2014	Sharma-Plot C3	Japan	24	124	30N	287.311	T_OpC	167.12	-120.191
84	N	Sharma et al	-2014	Sharma-Plot C4	Japan	24	124	30N	287.629	T_OpC	167.305	-120.324
84	N	Sharma et al	-2014	Sharma-Plot C5	Japan	24	124	30N	257.695	T_OpC	149.893	-107.801
84	N	Sharma et al	-2014	Sharma-Plot D1	Japan	24	124	30N	357.877	T_OpC	208.166	-149.711
84	N	Sharma et al	-2014	Sharma-Plot D3	Japan	24	124	30N	359.146	T_OpC	208.905	-150.242
84	N	Sharma et al	-2014	Sharma-Plot D4	Japan	24	124	30N	305.445	T_OpC	177.668	-127.777
84	N	Sharma et al	-2014	Sharma-Plot D5	Japan	24	124	30N	318.818	T_OpC	185.447	-133.371
84	N	Sharma et al	-2014	Sharma-Plot D6	Japan	24	124	30N	306.381	T_OpC	178.213	-128.169
84	N	Sharma et al	-2014	Sharma-Plot D7	Japan	24	124	30N	263.521	T_OpC	153.282	-110.239
84	N	Sharma et al	-2014	Sharma-PlotA1	Japan	24	124	30N	299.319	T_OpC	174.105	-125.214
84	N	Sharma et al	-2014	Sharma-PlotA2	Japan	24	124	30N	288.952	T_OpC	168.075	-120.877
84	N	Sharma et al	-2014	Sharma-PlotA3	Japan	24	124	30N	323.248	T_OpC	188.024	-135.224
84	N	Sharma et al	-2014	Sharma-PlotA4	Japan	24	124	30N	380.946	T_OpC	221.585	-159.361
84	N	Sharma et al	-2014	Sharma-PlotA5	Japan	24	124	30N	408.532	T_OpC	237.631	-170.901
84	N	Sharma et al	-2014	Sharma-PlotB2	Japan	24	124	30N	351.606	T_OpC	204.519	-147.087
84	N	Sharma et al	-2014	Sharma-PlotD2	Japan	24	124	30N	357.623	T_OpC	208.019	-149.604
