# Supplementary material for: An Improved Framework for Estimating Organic Carbon Content of Mangrove Soils Using loss-on-ignition and Coastal Environmental Setting
Source: Wetlands (Wilmington). 2023 Jun 22;43(6):57. doi: 10.1007/s13157-023-01698-z (PMC10287774; doi:10.1007/s13157-023-01698-z)
Supplement: Supplementary file 7 — Supplementary Material 7 [file 13157_2023_1698_MOESM7_ESM.xlsx]

## Sheet: Sheet1
Table S1. Sampling regions included in this study, sample numbers (n), soil organic matter (SOM) characteristics, and procedural times and temperatures for drying and combusting mangrove soil samples. UCW = until constant weight.
Region (abbreviation)	n	Mean SOM (% of soil mass)	Core Locations	Drying Procedure	Combustion Procedure	Reference
St. Augustine, FL, USA	29	11.569	Anastasia Island	Freeze-dryer	550°C, 3 h	1
Apalachicola Bay, FL, USA	27	16.2949	Dog Island	105°C, 24 h	550°C, 3 h	2
			St. George Island	105°C, 24 h	550°C, 3 h	2
			Little St. George Island	105°C, 24 h	550°C, 3 h	2
Waccasassa Bay, FL, USA	28	29.8066	Waccassasa Bay Preserve State Park	Freeze-dryer	550°C, 3 h	1
Merritt Island, FL, USA	50	24.922	Merritt Island	70°C, 24 h	550°C, 3 h	3
Tampa Bay, FL, USA	80	26.3743	Wolf Branch Preserve	105°C, 24 h	550°C, 3 h	4
			Little Manatee River	70°C, 24 h	550°C, 3 h	5
Charlotte Harbor, FL, USA	43	40.7	Port Charlotte	105°C, 24 h	550°C, 3 h	2
			Peace River	70°C, 24 h	550°C, 3 h	5
			Sanibel Island	60°C, UCW	550°C, 3 h	13
Ten Thousand Islands , FL, USA	183	46.3	Ten Thousand Islands	105°C, 24 h	550°C, 3 h	6
			Rookery Bay NERR	105°C, 24 h	550°C, 3 h	7, 13
Biscayne Bay, FL, USA	29	44.7507	Biscayne National Park	105°C, 24 h	550°C, 3 h	2
SW Everglades , FL, USA	543	58.4	North River	60°C, UCW	550°C, 3 h	13
			Coot Bay	60°C, UCW	550°C, 3 h	13
			Shark River	105°C, 24 h	550°C, 3 h	6,8,9,10,13
			Harney River	105°C, 24 h	550°C, 3 h	6,8,10,11
			Broad River	105°C, 24 h	550°C, 3 h	6,10
Lower Keys, FL, USA	23	69.1717	Snipe Keys	105°C, 24 h	550°C, 3 h	12
SE Everglades, FL, USA	36	48.8	Taylor 7	60°C, UCW	550°C, 3 h	13
			Taylor 8	60°C, UCW	550°C, 3 h	13
			Shell Island	60°C, UCW	550°C, 3 h	13
Laguna Gandoca, Costa Rica	21	63.1	Laguna Gandoca	60°C, UCW	550°C, 3 h	13
Marapanim, Pará State, Brazil	12	11.4	Marapanim	60°C, UCW	550°C, 3 h	13
Caravelas, Brazil	36	20.7	Caravelas	60°C, UCW	550°C, 3 h	13
Garapua, Brazil	36	16.3	Garapua	60°C, UCW	550°C, 3 h	13
Ratones, Itapoa, Guaratuba, Brazil	34	9.9	Ratones	60°C, UCW	550°C, 3 h	13
			Itapoa	60°C, UCW	550°C, 3 h	13
			Guaratuba	60°C, UCW	550°C, 3 h	13
São Paulo State, Brazil	36	16.4	Nobrega	60°C, UCW	550°C, 3 h	13
			Ariri	60°C, UCW	550°C, 3 h	13
			Iguape	60°C, UCW	550°C, 3 h	13
References: 1Vaughn et al. (2020); 2Previously unpublished; 3Steinmuller et al. (2020); 4Radabaugh et al. (2018); 5Harttung et al. (2021); 6Breithaupt et al. (2017); 7Breithaupt et al. (2020); 8Smoak et al. (2013); 9Breithaupt et al. (2014); 10Breithaupt et al. (2019); 11Comparetto (2018); 12Chappel (2018); 13Rovai et al. 2018, dataset previously unpublished.
