# Supplementary material for: An Improved Framework for Estimating Organic Carbon Content of Mangrove Soils Using loss-on-ignition and Coastal Environmental Setting
Source: Wetlands (Wilmington). 2023 Jun 22;43(6):57. doi: 10.1007/s13157-023-01698-z (PMC10287774; doi:10.1007/s13157-023-01698-z)
Supplement: Supplementary file 8 — Supplementary Material 8 [file 13157_2023_1698_MOESM8_ESM.xlsx]

## Sheet: Sheet1
Table S2. Central tendency values of residuals compared to zero for six conversion equations for estimating soil organic carbon content using loss-on-ignition. Statistical values are provided for comparisons with zero that were tested using two-tailed t-tests or non-parametric One Sample Wilcoxon Signed Rank Tests (denoted by superscript + notation). Values indicate how much each conversion equat…
	Regionally-Derived Equation
Region	Mean or Median+	SE	t	df	1Q	3Q	z	Sig.
AB	-0.10+		175		-0.9	0.6	-0.337	0.736
BB	-0.0138	0.55001	-0.025	28				0.98
CH	0.0442	0.2614	0.169	42				0.867
CV	0.0167	0.1857	0.09	35				0.929
GP	0.0111	0.23169	0.048	35				0.962
LG	-0.0429	0.34021	-0.126	20				0.901
LK	0.0043	0.11719	0.037	22				0.971
MI	0.00+		541		-0.3	0.425	0.537	0.591
MP	-0.05+		22		-0.275	0.1	-0.564	0.573
RIG	-0.0206	0.18109	-0.114	33				0.91
SA	0.0241	0.0423	0.571	28				0.573
SEE	-0.0361	0.45333	-0.08	35				0.937
SPS	0.15+		367		-0.35	0.6	1.19	0.234
SWE	-0.20+		68915.5		-2	1.7	-0.848	0.396
TB	-0.10+		1543		-1.125	1.65	0.012	0.99
TTI	0.90+		10171		-0.8	2.2	3.049	0.002
WB	0.0107	0.23967	0.045	27				0.965
Sum	0.587
AbsSum	1.7245
AbsMean	0.101441
	Linear Equation - Whole Dataset
Region	Mean or Median+	SE	t	df	1Q	3Q	z	Sig.
AB	-0.4704	0.39204	-1.2	26				0.241
BB	-0.7931	0.59788	-1.327	28				0.195
CH	-1.786	0.29083	-6.141	42				< 0.001
CV	3.5611	0.33045	10.777	35				< 0.001
GP	-0.275	0.31362	-0.877	35				0.387
LG	1.819	0.51221	3.551	20				0.002
LK	-1.2826	0.11739	-10.926	22				< 0.001
MI	-0.944	0.18039	-5.233	49				< 0.001
MP	0.5083	0.32763	1.552	11				0.149
RIG	-0.40+		258		-1.4	1.3	-0.402	0.687
SA	0.60+		3.35		-0.3	1.05	2.519	0.012
SEE	1.5861	0.4567	3.473	35				0.001
SPS	0.7583	0.23756	3.192	35				0.003
SWE	-0.70+		54009.5		-2.4	1.2	-5.125	0.001
TB	-1.10+		1529		-2.4	2.65	-0.249	0.803
TTI	0.40+		9137		-1.3	1.9	1.847	0.065
WB	4.8107	0.35225	13.657	27				< 0.001
Sum	1.4817
AbsSum	21.7946
AbsMean	1.28204
	Quadratic Equation - Whole Dataset
Region	Mean or Median+	SE	t	df	1Q	3Q	z	Sig.
AB	-0.0815	0.21852	-0.373	26				0.712
BB	-2.2793	0.55685	-4.093	28				< 0.001
CH	-3.0767	0.27598	-11.148	42				< 0.001
CV	3.4306	0.2405	14.264	35				< 0.001
GP	0.0194	0.23891	0.081	35				0.936
LG	-0.2857	0.52939	-0.54	20				0.595
LK	-3.4783	0.11928	-29.161	22				< 0.001
MI	-1.00+		27		-1.8	-0.475	-5.826	< 0.001
MP	1.2333	0.22031	5.598	11				< 0.001
RIG	0.50+		520		0.05	1.775	3.811	< 0.001
SA	1.20+		435		0.75	1.45	4.707	< 0.001
SEE	0.2028	0.46863	0.433	35				0.668
SPS	1.15+		552		0.5	1.575	4.353	< 0.001
SWE	-2.50+		15714.5		-4.1	-0.6	-15.679	< 0.001
TB	-0.45+		1348		-1.4	1.65	-0.959	0.338
TTI	-1.30+		4019		-2.8	0.2	-6.053	< 0.001
WB	3.9536	0.27301	14.481	27				< 0.001
Sum	-6.7154
AbsSum	26.1412
AbsMean	1.53772
	Coastal Environmental Setting Equations
Region	Mean or Median+	SE	t	df	1Q	3Q	z	Sig.
AB	-0.3037	0.30887	-0.983	26				0.335
BB	-0.7345	0.55729	-1.318	28				0.198
CH	-1.193	0.28439	-4.195	42				< 0.001
CV	0.2194	0.19288	1.138	35				0.263
GP	-0.8139	0.26715	-3.047	35				0.004
LG	0.1714	0.57818	0.296	20				0.77
LK	-2.30+		0		-2.6	-1.9	-4.201	< 0.001
MI	-1.00+		52		-1.5	-0.575	-5.655	< 0.001
MP	-0.85+		2.5		-1.1	-0.55	-2.868	0.004
RIG	0.8912	0.18028	4.943	33				< 0.001
SA	1.00+		380.5		0.2	1.2	4.045	< 0.001
SEE	1.55+		573.5		1.95	4.425	3.779	< 0.001
SPS	1.25+		553		0.05	1.6	3.9	< 0.001
SWE	-0.20+		67387.5		-2	1.7	-1.059	0.289
TB	-0.40+		1812		-1.6	3.15	1.134	0.257
TTI	0.40+		9311.5		-1.1	1.7	1.955	0.051
WB	1.1536	0.2749	4.196	27				< 0.001
Sum	-2.3131
AbsSum	14.4307
AbsMean	0.848865
	Sedimentary Setting Equations
Region	Mean or Median+	SE	t	df	1Q	3Q	z	Sig.
AB	-0.50+		22.5		-1.6	0	-3.648	< 0.001
BB	-0.7862	0.57058	-1.378	28				0.179
CH	-1.6326	0.29205	-5.59	42				< 0.001
CV	2.0556	0.20445	10.054	35				< 0.001
GP	-1.0361	0.21135	-4.902	35				< 0.001
LG	0.3667	0.37272	0.984	20				0.337
LK	-1.3739	0.12371	-11.106	22				< 0.001
MI	-2.418	0.21955	-11.014	49				< 0.001
MP	0.35+		55		0.125	0.725	2.807	0.005
RIG	0.4294	0.19216	2.235	33				0.032
SA	0.40+		405		0.2	0.5	4.617	< 0.001
SEE	1.95+		568.5		-0.325	3.7	3.701	< 0.001
SPS	0.00+		281.5		-0.375	0.4	0.018	0.986
SWE	-0.60+		55715.5		-2	1.2	-4.466	< 0.001
TB	1.40+		2507		0.175	2.875	4.257	< 0.001
TTI	0.00+		8500.5		-1.4	1.8	0.508	0.612
WB	1.85+		378		1.7	2.875	4.545	< 0.001
Sum	-1.3951
AbsSum	17.1485
AbsMean	1.00874
	Ouyang & Lee (2020) Mangrove Equation
Region	Mean or Median+	SE	t	df	1Q	3Q	z	Sig.
AB	-0.80+		3.5		-1.8	0.3	-4.28	< 0.001
BB	-6.169	0.60197	-10.248	28				< 0.001
CH	-6.5791	0.37831	-17.391	42				< 0.001
CV	1.8056	0.18619	9.698	35				< 0.001
GP	-1.2333	0.22977	-5.368	35				< 0.001
LG	-6.0762	0.73827	-8.23	20				< 0.001
LK	-10.00+		0		-10.4	-9.6	-4.201	< 0.001
MI	-3.80+		0		-5	-1.35	-6.155	< 0.001
MP	0.4167	0.15267	2.729	11				0.02
RIG	0.2971	0.19474	1.525	33				0.137
SA	0.30+		349		0.2	0.45	4.433	< 0.001
SEE	-3.15+		41.5		3.7	-0.925	-4.48	< 0.001
SPS	-0.10+		263.5		-0.5	0.4	-0.846	0.398
SWE	-7.40+		149.5		-10.7	-4.8	-20.112	< 0.001
TB	-1.13+		401.5		-4.1	-0.5	-5.845	< 0.001
TTI	-5.30+		373		-7	-3.6	-11.176	< 0.001
WB	1.5429	0.23824	6.476	27				< 0.001
Sum	-48.9182
AbsSum	56.0999
AbsMean	3.29999
